# Supplementary material for: Investigation of microbial community interactions between Lake Washington methanotrophs using ­­­­­­­genome-scale metabolic modeling
Source: PeerJ. 2020 Jun 30;8:e9464. doi: 10.7717/peerj.9464 (PMC7333651; doi:10.7717/peerj.9464)
Supplement: Data S1 — Estimated biomass coefficient for each of the biomass precursors. [file peerj-08-9464-s001.xlsx]

## Sheet: Absent MB ML
Compound	%	SD	mmol/g DCW biomass	Organism source	References	Comments
Ectoine	0.38	0.1	0.027	M. buryatense 5G	[23, 24]	Metabolite Absent
FAME	10.9	0.56		M. buryatense 5GB1	This study	Unsure how to check for generic compounds
C14 (myristate)			0.016		This study
C15 (pentadecylic acid)			0.002		This study
C16 (palmitate)			0.307		This study
C18 (stearate)			0.001		This study
Phospholipids				M. buryatense 5G	Recalculated from [23]
Phosphatidylserine*			0.014		[23]	Unsure how to check for generic compounds
Phosphatidylethanolamine*			0.122		[23]
Dipalmitoyl phosphatidate*			0.007		[23]
Phosphatidylglycerol*			0.031		[23]
Sterols	0.08	–	0.08	M. buryatense 5GB1	This study
squalene			0.04
lanosterol			0.04
Intracellular metabolites	1.5	–
Ribulose-5-phosphate/ribose-5-phosphate			0.001	M. alcaliphilum 20Z	[42]
Fructose-1, 6-bisphosphate			0.001	M. alcaliphilum 20Z	[42]
Fructose-6-phosphate			0.003	M. alcaliphilum 20Z	[42]
Glucose-6-phosphate			0.002	M. alcaliphilum 20Z	[42]
Glyceraldehyde-3-phosphate/dihydroxyacetone			0.003	M. alcaliphilum 20Z	[42]
6-Phosphogluconic acid			0.00015	M. alcaliphilum 20Z	[42]
2-Dehydro-3-deoxy-phosphogluconate			3e-06	M. alcaliphilum 20Z	[42]
Phosphoglycerate			0.006	M. alcaliphilum 20Z	[42]
Phosphoenolpyruvate			0.005	M. alcaliphilum 20Z	[42]
Pyruvate			0.015	M. alcaliphilum 20Z	[42]
Acetyl-CoA			0.0001	M. alcaliphilum 20Z	[42]
Succinate			0.002	M. alcaliphilum 20Z	[42]
Malate			0.004	M. alcaliphilum 20Z	[42]
Fumarate			0.001	M. alcaliphilum 20Z	[42]
Citrate			0.001	M. alcaliphilum 20Z	[42]
Glycerate			0.001	M. alcaliphilum 20Z	[42]
AMP			0.001	M. extorquens AM1	[16]
Cofactors
Cytochrome c			0.00036	M. alcaliphilum 20Z	[37]
Vitamin B12			6e-08	M. alcaliphilum 20Z	[41]
FMN			0.00022	Assumption	[16]
FMNH2			0.00022	Assumption	[16]
Carbohydrates	3.78	1.56
Mannose			0.002	M. alcaliphilum 20Z	[24]
Ramnose			0.0002	M. alcaliphilum 20Z	[24]
Glycogen			0.117	M. buryatense 5GB1	[26]
Sucrose			0.01	M. alcaliphilum 20Z	[45]
Ribose			0.036	M. alcaliphilum 20Z	[24]
Maltose			0.008	M. alcaliphilum 20Z	[24]
Arabinose			0.022	M. alcaliphilum 20Z	[24]
Galactose			0.005	M. alcaliphilum 20Z	[24]
DNA	4	0.28		M. buryatense 5GB1	This study
dTTP			0.0021
Excreted products
Formate	2.8	0.17	0.6	M. buryatense 5GB1	[27]
Acetate	0.7	0.02	0.114	M. buryatense 5GB1	[27]
Lactate	0.4	0.13	0.044	M. buryatense 5GB1	[27]
EPS	10	4.5		M. buryatense 5GB1	This study
Glucose			0.042	M. buryatense 5GB1	This study
Fucose			0.0075	M. buryatense 5GB1	This study
Xylose			0.0023	M. buryatense 5GB1	This study	Present but cannot be produced
Inositol			0.0021	M. buryatense 5GB1	This study
Galactose			0.0588	M. buryatense 5GB1	This study
Mannose			0.0669	M. buryatense 5GB1	This study
Ribose			0.0342	M. buryatense 5GB1	This study
Rhamnose			0.0432	M. buryatense 5GB1	This study
Glucosamine			0.0415	M. buryatense 5GB1	This study
Galactosamine			0.0394	M. buryatense 5GB1	This study
Cysteine			0.0185	M. buryatense 5GB1	This study
Threonine			0.0375	M. buryatense 5GB1	This study
Serine			0.0214	M. buryatense 5GB1	This study
Glutamate			0.0319	M. buryatense 5GB1	This study
Glycine			0.083	M. buryatense 5GB1	This study
Valine			0.0228	M. buryatense 5GB1	This study
Methionine			0.0066	M. buryatense 5GB1	This study
Isoleucine			0.0146	M. buryatense 5GB1	This study
Leucine			0.0169	M. buryatense 5GB1	This study
Phenylalanine			0.0139	M. buryatense 5GB1	This study

## Sheet: sheet1
metabolite id	Name	MW	Stoichiometric coefficinet
M_cpd01997_c0	Dimethylbenzimidazole	146	0.00178386
M_cpd00357_c0	TTP	479	-0.0093218
M_cpd00048_c0	Sulfate	96	-0.00178386
M_cpd03422_c0	Cobinamide	990	0.00178386
M_cpd02229_c0	Bactoprenyl diphosphate	924	-0.0144085
M_cpd00056_c0	TPP	423	-0.00178386
M_cpd15500_c0	Menaquinone 8	716	-0.00178386
M_cpd00067_c0	H+	1	0.00276381
M_cpd00345_c0	5-Methyltetrahydrofolate	457	-0.00178386
M_cpd00166_c0	Calomide	1579	-0.00178386
M_cpd15696_c0	Dianteisoheptadecanoylphosphatidylethanolamine	719	-0.0061343
M_cpd00087_c0	Tetrahydrofolate	443	-0.00178386
M_cpd00118_c0	Putrescine	90	-0.00178386
M_cpd00557_c0	Siroheme	908	-0.00178386
M_cpd11493_c0	ACP	357	-0.00178386
M_cpd15722_c0	Diisoheptadecanoylphosphatidylglycerol	749	-0.0061343
M_cpd00205_c0	K+	39	-0.00178386
M_cpd00099_c0	Cl-	35	-0.00178386
M_cpd12370_c0	apo-ACP	18	0.00178386
M_cpd00201_c0	10-Formyltetrahydrofolate	471	-0.00178386
M_cpd00034_c0	Zn2+	65	-0.00178386
M_cpd00030_c0	Mn2+	55	-0.00178386
M_cpd15533_c0	phosphatidylethanolamine dioctadecanoyl	747	-0.0061343
M_cpd15540_c0	Phosphatidylglycerol dioctadecanoyl	777	-0.0061343
M_cpd15352_c0	2-Demethylmenaquinone 8	702	-0.00178386
M_cpd15794_c0	Isoheptadecanoylcardiolipin (B. subtilis)	1406	-0.0061343
M_cpd00264_c0	Spermidine	148	-0.00178386
M_cpd00035_c0	Alanine	89	-0.246531
M_cpd00051_c0	Arginine	175	-0.111658
M_cpd00132_c0	Asparagine	132	-0.0657786
M_cpd00041_c0	Aspartate	132	-0.192361
M_cpd00084_c0	Cysteine	121	-0.0268089
M_cpd00023_c0	Glutamate	146	-0.236526
M_cpd00053_c0	Glutamine	146	-0.0829142
M_cpd00119_c0	Histidine	155	-0.048643
M_cpd00033_c0	Glycine	75	-0.290752
M_cpd00322_c0	Isoleucine	131	-0.149577
M_cpd00107_c0	Leucine	131	-0.15306
M_cpd00039_c0	Lysine	147	-0.13819
M_cpd00060_c0	Methionine	149	-0.0699795
M_cpd00066_c0	Phenylalanine	165	-0.116025
M_cpd00129_c0	Proline	114	-0.107788
M_cpd00054_c0	Serine	105	-0.138964
M_cpd00161_c0	Threonine	119	-0.164446
M_cpd00065_c0	Tryptophan	204	-0.0397988
M_cpd00069_c0	Tyrosine	181	-0.0773865
M_cpd00156_c0	Valine	117	-0.201094
M_cpd03847_c0	C14 (myristate)	227	-0.0099497
M_cpd00214_c0	C16 (palmitate)	255	-0.169698
M_cpd05368_c0	C18 (stearate)	279	-0.000552761
M_cpd15557_c0	Phosphatidylserine*(different name in MB+ML)	789	-0.00773865
M_cpd15695_c0	Phosphatidylethanolamine* (different name in MB+ML)	719	-0.0674368
M_cpd15723_c0	Phosphatidylglycerol*(different name in MB+ML)	749	-0.0171356
M_cpd00002_c0	ATP	504	-0.00276381
M_cpd00008_c0	ADP	425	0.00276381
M_cpd00003_c0	NAD	662	-0.00110552
M_cpd00004_c0	NADH	663	0.00110552
M_cpd00006_c0	NADP	741	-0.000552761
M_cpd00005_c0	NADPH	742	0.000552761
M_cpd00012_c0	polyP (PPi)	176	0.0160301
M_cpd00220_c0	B12/Riboflavin	376	-3.31657e-08
M_cpd00010_c0	coenzyme-A	764	0.000121607
M_cpd00015_c0	FAD	783	-0.000121607
M_cpd15665_c0	Peptidoglycan	1982	-0.0292963
M_cpd15432_c0	LPS (lipid IVA and KDO)	4171	-0.00110552
M_cpd00062_c0	UTP	481	-0.0276381
M_cpd00052_c0	CTP	480	-0.0259798
M_cpd00038_c0	GTP	520	-0.0259798
M_cpd00115_c0	dATP	488	-0.0011608
M_cpd29833_c0	dTTP	482	-0.0011608
M_cpd00356_c0	dCTP	464	-0.00110552
M_cpd00241_c0	dGTP	504	-0.00110552
M_cpd00058_c0	Copper	63	-0.00552761
M_cpd00254_c0	Magnesium	24	-0.0386933
M_cpd10515_c0	Iron	56	-0.00326129
M_cpd00149_c0	Cobalt	59	-0.000552761
M_cpd00063_c0	Calcium	40	-0.00552761
M_cpd00027_c0	Glucose	180	-0.023216
M_cpd00751_c0	Fucose	164	-0.00414571
M_cpd00121_c0	Inositol	180	-0.0011608
M_cpd00396_c0	Rhamnose	164	-0.0238793
M_cpd00276_c0	Glucosamine	180	-0.0229396
M_cpd17043_c0	RNA transcription	0	-1
M_cpd00016_c0	Pyridoxal phosphate	246	-0.00178386
M_cpd00042_c0	GSH	306	-0.00178386
M_cpd00009_c0	Phosphate	96	0.0304019
M_cpd15560_c0	Ubiquinone-8	726	-0.00178386
M_cpd00028_c0	Heme	614	-0.00178386
M_cpd17042_c0	DNA replication	0	-1
M_cpd00017_c0	S-Adenosyl-L-methionine	399	-0.00178386
M_cpd00001_c0	H2O	18	-20.4747
M_cpd15666_c0	Peptidoglycan polymer (n-1 subunits)	992	0.0292963
M_cpd11416_c0	Biomass	0	1
M_cpd10516_c0	fe3	56	-0.00178386
M_cpd17041_c0	Protein biosynthesis	0	-1
