# Supplementary material for: Investigation of microbial community interactions between Lake Washington methanotrophs using ­­­­­­­genome-scale metabolic modeling
Source: PeerJ. 2020 Jun 30;8:e9464. doi: 10.7717/peerj.9464 (PMC7333651; doi:10.7717/peerj.9464)
Supplement: Data S2 — File in Systems Biology Markup Language (SBML) format, readable by any standard text editor. [file peerj-08-9464-s002.xml]

<?xml version="1.0" encoding="UTF-8"?>
<sbml xmlns="http://www.sbml.org/sbml/level3/version1/core"
xmlns:fbc="http://www.sbml.org/sbml/level3/version1/fbc/version2" level="3" version="1" fbc:required="false">
<model id="MB" name="Methylobacter tundripaludum" fbc:strict = "true">

<listOfUnitDefinitions>
	<unitDefinition id="mmol_per_gDW_per_hr">
		<listOfUnits>
			<unit kind="mole" exponent="1" scale="-3" multiplier="1"/>
			<unit kind="gram" exponent="-1" scale="0" multiplier="1"/>
			<unit kind="second" exponent="-1" scale="0" multiplier="3600"/>
		</listOfUnits>
	</unitDefinition>
</listOfUnitDefinitions>

<listOfCompartments>
	<compartment metaid="c" id="c" name="Cytosol" constant="false"/>
	<compartment metaid="e" id="e" name="Extracellular" constant="false"/>
</listOfCompartments>

<listOfSpecies>
	<species metaid="M_cpd00443_c" id="M_cpd00443_c" name="ABEE" compartment="c" charge="-1" initialConcentration="0" hasOnlySubstanceUnits="false" boundaryCondition="false" constant="false" fbc:chemicalFormula="C7H6NO2"/>
	<species metaid="M_cpd02920_c" id="M_cpd02920_c" name="2-Amino-4-hydroxy-6-hydroxymethyl-7-8-dihydropteridinediphosphate" compartment="c" charge="-2" initialConcentration="0" hasOnlySubstanceUnits="false" boundaryCondition="false" constant="false" fbc:chemicalFormula="C7H9N5O8P2"/>
	<species metaid="M_cpd00012_c" id="M_cpd00012_c" name="PPi" compartment="c" charge="-3" initialConcentration="0" hasOnlySubstanceUnits="false" boundaryCondition="false" constant="false" fbc:chemicalFormula="HO7P2"/>
	<species metaid="M_cpd00067_c" id="M_cpd00067_c" name="H+" compartment="c" charge="1" initialConcentration="0" hasOnlySubstanceUnits="false" boundaryCondition="false" constant="false" fbc:chemicalFormula="H"/>
	<species metaid="M_cpd00683_c" id="M_cpd00683_c" name="Dihydropteroate" compartment="c" charge="-1" initialConcentration="0" hasOnlySubstanceUnits="false" boundaryCondition="false" constant="false" fbc:chemicalFormula="C14H13N6O3"/>
	<species metaid="M_cpd00002_c" id="M_cpd00002_c" name="ATP" compartment="c" charge="-3" initialConcentration="0" hasOnlySubstanceUnits="false" boundaryCondition="false" constant="false" fbc:chemicalFormula="C10H13N5O13P3"/>
	<species metaid="M_cpd00033_c" id="M_cpd00033_c" name="Glycine" compartment="c" charge="0" initialConcentration="0" hasOnlySubstanceUnits="false" boundaryCondition="false" constant="false" fbc:chemicalFormula="C2H5NO2"/>
	<species metaid="M_cpd00506_c" id="M_cpd00506_c" name="gamma-Glutamylcysteine" compartment="c" charge="-1" initialConcentration="0" hasOnlySubstanceUnits="false" boundaryCondition="false" constant="false" fbc:chemicalFormula="C8H13N2O5S"/>
	<species metaid="M_cpd00008_c" id="M_cpd00008_c" name="ADP" compartment="c" charge="-2" initialConcentration="0" hasOnlySubstanceUnits="false" boundaryCondition="false" constant="false" fbc:chemicalFormula="C10H13N5O10P2"/>
	<species metaid="M_cpd00009_c" id="M_cpd00009_c" name="Phosphate" compartment="c" charge="-2" initialConcentration="0" hasOnlySubstanceUnits="false" boundaryCondition="false" constant="false" fbc:chemicalFormula="HO4P"/>
	<species metaid="M_cpd00042_c" id="M_cpd00042_c" name="GSH" compartment="c" charge="-1" initialConcentration="0" hasOnlySubstanceUnits="false" boundaryCondition="false" constant="false" fbc:chemicalFormula="C10H16N3O6S"/>
	<species metaid="M_cpd00114_c" id="M_cpd00114_c" name="IMP" compartment="c" charge="-2" initialConcentration="0" hasOnlySubstanceUnits="false" boundaryCondition="false" constant="false" fbc:chemicalFormula="C10H11N4O8P"/>
	<species metaid="M_cpd00103_c" id="M_cpd00103_c" name="PRPP" compartment="c" charge="-4" initialConcentration="0" hasOnlySubstanceUnits="false" boundaryCondition="false" constant="false" fbc:chemicalFormula="C5H9O14P3"/>
	<species metaid="M_cpd00226_c" id="M_cpd00226_c" name="HYXN" compartment="c" charge="0" initialConcentration="0" hasOnlySubstanceUnits="false" boundaryCondition="false" constant="false" fbc:chemicalFormula="C5H4N4O"/>
	<species metaid="M_cpd00001_c" id="M_cpd00001_c" name="H2O" compartment="c" charge="0" initialConcentration="0" hasOnlySubstanceUnits="false" boundaryCondition="false" constant="false" fbc:chemicalFormula="H2O"/>
	<species metaid="M_cpd01759_c" id="M_cpd01759_c" name="N-Acyl-L-aspartate" compartment="c" charge="-2" initialConcentration="0" hasOnlySubstanceUnits="false" boundaryCondition="false" constant="false" fbc:chemicalFormula="C5H4NO5R"/>
	<species metaid="M_cpd00041_c" id="M_cpd00041_c" name="L-Aspartate" compartment="c" charge="-1" initialConcentration="0" hasOnlySubstanceUnits="false" boundaryCondition="false" constant="false" fbc:chemicalFormula="C4H6NO4"/>
	<species metaid="M_cpd00049_c" id="M_cpd00049_c" name="Carboxylic acid" compartment="c" charge="-1" initialConcentration="0" hasOnlySubstanceUnits="false" boundaryCondition="false" constant="false" fbc:chemicalFormula="CO2R"/>
	<species metaid="M_cpd00017_c" id="M_cpd00017_c" name="S-Adenosyl-L-methionine" compartment="c" charge="1" initialConcentration="0" hasOnlySubstanceUnits="false" boundaryCondition="false" constant="false" fbc:chemicalFormula="C15H23N6O5S"/>
	<species metaid="M_cpd00074_c" id="M_cpd00074_c" name="S" compartment="c" charge="0" initialConcentration="0" hasOnlySubstanceUnits="false" boundaryCondition="false" constant="false" fbc:chemicalFormula="S"/>
	<species metaid="M_cpd01311_c" id="M_cpd01311_c" name="Dethiobiotin" compartment="c" charge="-1" initialConcentration="0" hasOnlySubstanceUnits="false" boundaryCondition="false" constant="false" fbc:chemicalFormula="C10H17N2O3"/>
	<species metaid="M_cpd00060_c" id="M_cpd00060_c" name="L-Methionine" compartment="c" charge="0" initialConcentration="0" hasOnlySubstanceUnits="false" boundaryCondition="false" constant="false" fbc:chemicalFormula="C5H11NO2S"/>
	<species metaid="M_cpd00104_c" id="M_cpd00104_c" name="BIOT" compartment="c" charge="-1" initialConcentration="0" hasOnlySubstanceUnits="false" boundaryCondition="false" constant="false" fbc:chemicalFormula="C10H15N2O3S"/>
	<species metaid="M_cpd03091_c" id="M_cpd03091_c" name="5'-Deoxyadenosine" compartment="c" charge="0" initialConcentration="0" hasOnlySubstanceUnits="false" boundaryCondition="false" constant="false" fbc:chemicalFormula="C10H13N5O3"/>
	<species metaid="M_cpd00022_c" id="M_cpd00022_c" name="Acetyl-CoA" compartment="c" charge="-4" initialConcentration="0" hasOnlySubstanceUnits="false" boundaryCondition="false" constant="false" fbc:chemicalFormula="C23H34N7O17P3S"/>
	<species metaid="M_cpd00054_c" id="M_cpd00054_c" name="L-Serine" compartment="c" charge="0" initialConcentration="0" hasOnlySubstanceUnits="false" boundaryCondition="false" constant="false" fbc:chemicalFormula="C3H7NO3"/>
	<species metaid="M_cpd00010_c" id="M_cpd00010_c" name="CoA" compartment="c" charge="-4" initialConcentration="0" hasOnlySubstanceUnits="false" boundaryCondition="false" constant="false" fbc:chemicalFormula="C21H32N7O16P3S"/>
	<species metaid="M_cpd00722_c" id="M_cpd00722_c" name="O-Acetyl-L-serine" compartment="c" charge="0" initialConcentration="0" hasOnlySubstanceUnits="false" boundaryCondition="false" constant="false" fbc:chemicalFormula="C5H9NO4"/>
	<species metaid="M_cpd00046_c" id="M_cpd00046_c" name="CMP" compartment="c" charge="-2" initialConcentration="0" hasOnlySubstanceUnits="false" boundaryCondition="false" constant="false" fbc:chemicalFormula="C9H12N3O8P"/>
	<species metaid="M_cpd00096_c" id="M_cpd00096_c" name="CDP" compartment="c" charge="-2" initialConcentration="0" hasOnlySubstanceUnits="false" boundaryCondition="false" constant="false" fbc:chemicalFormula="C9H13N3O11P2"/>
	<species metaid="M_cpd00481_c" id="M_cpd00481_c" name="Isobutyryl-CoA" compartment="c" charge="-4" initialConcentration="0" hasOnlySubstanceUnits="false" boundaryCondition="false" constant="false" fbc:chemicalFormula="C25H38N7O17P3S"/>
	<species metaid="M_cpd00120_c" id="M_cpd00120_c" name="Butyryl-CoA" compartment="c" charge="-4" initialConcentration="0" hasOnlySubstanceUnits="false" boundaryCondition="false" constant="false" fbc:chemicalFormula="C25H38N7O17P3S"/>
	<species metaid="M_cpd00037_c" id="M_cpd00037_c" name="UDP-N-acetylglucosamine" compartment="c" charge="-2" initialConcentration="0" hasOnlySubstanceUnits="false" boundaryCondition="false" constant="false" fbc:chemicalFormula="C17H25N3O17P2"/>
	<species metaid="M_cpd03494_c" id="M_cpd03494_c" name="Undecaprenyl-diphospho-N-acetylmuramoyl-L-alanyl-D-glutamyl-meso-2-6-diaminopimeloyl-D-alanyl-D-alanine" compartment="c" charge="-4" initialConcentration="0" hasOnlySubstanceUnits="false" boundaryCondition="false" constant="false" fbc:chemicalFormula="C87H139N7O23P2"/>
	<species metaid="M_cpd00014_c" id="M_cpd00014_c" name="UDP" compartment="c" charge="-2" initialConcentration="0" hasOnlySubstanceUnits="false" boundaryCondition="false" constant="false" fbc:chemicalFormula="C9H12N2O12P2"/>
	<species metaid="M_cpd03495_c" id="M_cpd03495_c" name="Undecaprenyl-diphospho-N-acetylmuramoyl--N-acetylglucosamine-L-ala-D-glu-meso-2-6-diaminopimeloyl-D-ala-D-ala" compartment="c" charge="-4" initialConcentration="0" hasOnlySubstanceUnits="false" boundaryCondition="false" constant="false" fbc:chemicalFormula="C95H152N8O28P2"/>
	<species metaid="M_cpd00658_c" id="M_cpd00658_c" name="Isochorismate" compartment="c" charge="-2" initialConcentration="0" hasOnlySubstanceUnits="false" boundaryCondition="false" constant="false" fbc:chemicalFormula="C10H8O6"/>
	<species metaid="M_cpd00020_c" id="M_cpd00020_c" name="Pyruvate" compartment="c" charge="-1" initialConcentration="0" hasOnlySubstanceUnits="false" boundaryCondition="false" constant="false" fbc:chemicalFormula="C3H3O3"/>
	<species metaid="M_cpd02566_c" id="M_cpd02566_c" name="2,3-Dihydroxy-2,3-dihydrobenzoate" compartment="c" charge="-1" initialConcentration="0" hasOnlySubstanceUnits="false" boundaryCondition="false" constant="false" fbc:chemicalFormula="C7H7O4"/>
	<species metaid="M_cpd11440_c" id="M_cpd11440_c" name="fa6" compartment="c" charge="-1" initialConcentration="0" hasOnlySubstanceUnits="false" boundaryCondition="false" constant="false" fbc:chemicalFormula="C16H31O2"/>
	<species metaid="M_cpd00018_c" id="M_cpd00018_c" name="AMP" compartment="c" charge="-2" initialConcentration="0" hasOnlySubstanceUnits="false" boundaryCondition="false" constant="false" fbc:chemicalFormula="C10H12N5O7P"/>
	<species metaid="M_cpd11441_c" id="M_cpd11441_c" name="fa6coa" compartment="c" charge="-3" initialConcentration="0" hasOnlySubstanceUnits="false" boundaryCondition="false" constant="false" fbc:chemicalFormula="C37H63N7O17P3S"/>
	<species metaid="M_cpd00023_c" id="M_cpd00023_c" name="L-Glutamate" compartment="c" charge="-1" initialConcentration="0" hasOnlySubstanceUnits="false" boundaryCondition="false" constant="false" fbc:chemicalFormula="C5H8NO4"/>
	<species metaid="M_cpd00084_c" id="M_cpd00084_c" name="L-Cysteine" compartment="c" charge="0" initialConcentration="0" hasOnlySubstanceUnits="false" boundaryCondition="false" constant="false" fbc:chemicalFormula="C3H7NO2S"/>
	<species metaid="M_cpd00004_c" id="M_cpd00004_c" name="NADH" compartment="c" charge="-2" initialConcentration="0" hasOnlySubstanceUnits="false" boundaryCondition="false" constant="false" fbc:chemicalFormula="C21H27N7O14P2"/>
	<species metaid="M_cpd11527_c" id="M_cpd11527_c" name="7-methyl-trans-oct-2-enoyl-ACP" compartment="c" charge="-1" initialConcentration="0" hasOnlySubstanceUnits="false" boundaryCondition="false" constant="false" fbc:chemicalFormula="C20H35N2O8PRS"/>
	<species metaid="M_cpd00003_c" id="M_cpd00003_c" name="NAD" compartment="c" charge="-1" initialConcentration="0" hasOnlySubstanceUnits="false" boundaryCondition="false" constant="false" fbc:chemicalFormula="C21H26N7O14P2"/>
	<species metaid="M_cpd11528_c" id="M_cpd11528_c" name="7-methyl-octanoyl-ACP" compartment="c" charge="-1" initialConcentration="0" hasOnlySubstanceUnits="false" boundaryCondition="false" constant="false" fbc:chemicalFormula="C20H37N2O8PRS"/>
	<species metaid="M_cpd00533_c" id="M_cpd00533_c" name="dCDP" compartment="c" charge="-2" initialConcentration="0" hasOnlySubstanceUnits="false" boundaryCondition="false" constant="false" fbc:chemicalFormula="C9H13N3O10P2"/>
	<species metaid="M_cpd00356_c" id="M_cpd00356_c" name="dCTP" compartment="c" charge="-3" initialConcentration="0" hasOnlySubstanceUnits="false" boundaryCondition="false" constant="false" fbc:chemicalFormula="C9H13N3O13P3"/>
	<species metaid="M_cpd00067_e" id="M_cpd00067_e" name="H+_b" compartment="e" charge="1" initialConcentration="0" hasOnlySubstanceUnits="false" boundaryCondition="true" constant="false" fbc:chemicalFormula="H"/>
	<species metaid="M_cpd00075_e" id="M_cpd00075_e" name="Nitrite_b" compartment="e" charge="-1" initialConcentration="0" hasOnlySubstanceUnits="false" boundaryCondition="true" constant="false" fbc:chemicalFormula="NO2"/>
	<species metaid="M_cpd00075_c" id="M_cpd00075_c" name="Nitrite" compartment="c" charge="-1" initialConcentration="0" hasOnlySubstanceUnits="false" boundaryCondition="false" constant="false" fbc:chemicalFormula="NO2"/>
	<species metaid="M_cpd00213_c" id="M_cpd00213_c" name="Lipoamide" compartment="c" charge="0" initialConcentration="0" hasOnlySubstanceUnits="false" boundaryCondition="false" constant="false" fbc:chemicalFormula="C8H15NOS2"/>
	<species metaid="M_cpd03049_c" id="M_cpd03049_c" name="2-Hydroxyethyl-ThPP" compartment="c" charge="-1" initialConcentration="0" hasOnlySubstanceUnits="false" boundaryCondition="false" constant="false" fbc:chemicalFormula="C14H21N4O8P2S"/>
	<species metaid="M_cpd00056_c" id="M_cpd00056_c" name="TPP" compartment="c" charge="-1" initialConcentration="0" hasOnlySubstanceUnits="false" boundaryCondition="false" constant="false" fbc:chemicalFormula="C12H17N4O7P2S"/>
	<species metaid="M_cpd00836_c" id="M_cpd00836_c" name="S-Acetyldihydrolipoamide" compartment="c" charge="0" initialConcentration="0" hasOnlySubstanceUnits="false" boundaryCondition="false" constant="false" fbc:chemicalFormula="C10H19NO2S2"/>
	<species metaid="M_cpd00083_c" id="M_cpd00083_c" name="GDP-mannose" compartment="c" charge="-2" initialConcentration="0" hasOnlySubstanceUnits="false" boundaryCondition="false" constant="false" fbc:chemicalFormula="C16H23N5O16P2"/>
	<species metaid="M_cpd00900_c" id="M_cpd00900_c" name="GDP-4-dehydro-D-rhamnose" compartment="c" charge="-2" initialConcentration="0" hasOnlySubstanceUnits="false" boundaryCondition="false" constant="false" fbc:chemicalFormula="C16H21N5O15P2"/>
	<species metaid="M_cpd00137_c" id="M_cpd00137_c" name="Citrate" compartment="c" charge="-3" initialConcentration="0" hasOnlySubstanceUnits="false" boundaryCondition="false" constant="false" fbc:chemicalFormula="C6H5O7"/>
	<species metaid="M_cpd00260_c" id="M_cpd00260_c" name="Isocitrate" compartment="c" charge="-3" initialConcentration="0" hasOnlySubstanceUnits="false" boundaryCondition="false" constant="false" fbc:chemicalFormula="C6H5O7"/>
	<species metaid="M_cpd00521_c" id="M_cpd00521_c" name="dTDP-4-oxo-6-deoxy-D-glucose" compartment="c" charge="-2" initialConcentration="0" hasOnlySubstanceUnits="false" boundaryCondition="false" constant="false" fbc:chemicalFormula="C16H22N2O15P2"/>
	<species metaid="M_cpd00522_c" id="M_cpd00522_c" name="dTDP-4-oxo-L-rhamnose" compartment="c" charge="-2" initialConcentration="0" hasOnlySubstanceUnits="false" boundaryCondition="false" constant="false" fbc:chemicalFormula="C16H22N2O15P2"/>
	<species metaid="M_cpd01140_c" id="M_cpd01140_c" name="UDP-apiose" compartment="c" charge="-2" initialConcentration="0" hasOnlySubstanceUnits="false" boundaryCondition="false" constant="false" fbc:chemicalFormula="C14H20N2O16P2"/>
	<species metaid="M_cpd02807_c" id="M_cpd02807_c" name="Cosmetin" compartment="c" charge="0" initialConcentration="0" hasOnlySubstanceUnits="false" boundaryCondition="false" constant="false" fbc:chemicalFormula="C21H20O10"/>
	<species metaid="M_cpd02952_c" id="M_cpd02952_c" name="Apiin" compartment="c" charge="0" initialConcentration="0" hasOnlySubstanceUnits="false" boundaryCondition="false" constant="false" fbc:chemicalFormula="C26H28O14"/>
	<species metaid="M_cpd11466_c" id="M_cpd11466_c" name="Myristoyl-ACP" compartment="c" charge="-2" initialConcentration="0" hasOnlySubstanceUnits="false" boundaryCondition="false" constant="false" fbc:chemicalFormula="C25H48N2O8PRS"/>
	<species metaid="M_cpd01695_c" id="M_cpd01695_c" name="Myristoyl-CoA" compartment="c" charge="-4" initialConcentration="0" hasOnlySubstanceUnits="false" boundaryCondition="false" constant="false" fbc:chemicalFormula="C35H58N7O17P3S"/>
	<species metaid="M_cpd11493_c" id="M_cpd11493_c" name="ACP" compartment="c" charge="-2" initialConcentration="0" hasOnlySubstanceUnits="false" boundaryCondition="false" constant="false" fbc:chemicalFormula="C11H22N2O7PRS"/>
	<species metaid="M_cpd08739_c" id="M_cpd08739_c" name="trans-2-Methyl-5-isopropylhexa-2,5-dienal" compartment="c" charge="0" initialConcentration="0" hasOnlySubstanceUnits="false" boundaryCondition="false" constant="false" fbc:chemicalFormula="C10H16O"/>
	<species metaid="M_cpd08740_c" id="M_cpd08740_c" name="trans-2-Methyl-5-isopropylhexa-2,5-dienoic acid" compartment="c" charge="-1" initialConcentration="0" hasOnlySubstanceUnits="false" boundaryCondition="false" constant="false" fbc:chemicalFormula="C10H15O2"/>
	<species metaid="M_cpd17042_c" id="M_cpd17042_c" name="DNA replication" compartment="c" charge="0" initialConcentration="0" hasOnlySubstanceUnits="false" boundaryCondition="false" constant="false" fbc:chemicalFormula=""/>
	<species metaid="M_cpd11640_c" id="M_cpd11640_c" name="H2" compartment="c" charge="0" initialConcentration="0" hasOnlySubstanceUnits="false" boundaryCondition="false" constant="false" fbc:chemicalFormula="H2"/>
	<species metaid="M_cpd15560_c" id="M_cpd15560_c" name="Ubiquinone-8" compartment="c" charge="0" initialConcentration="0" hasOnlySubstanceUnits="false" boundaryCondition="false" constant="false" fbc:chemicalFormula="C49H74O4"/>
	<species metaid="M_cpd15561_c" id="M_cpd15561_c" name="Ubiquinol-8" compartment="c" charge="0" initialConcentration="0" hasOnlySubstanceUnits="false" boundaryCondition="false" constant="false" fbc:chemicalFormula="C49H76O4"/>
	<species metaid="M_cpd11492_c" id="M_cpd11492_c" name="Malonyl-acyl-carrierprotein-" compartment="c" charge="-2" initialConcentration="0" hasOnlySubstanceUnits="false" boundaryCondition="false" constant="false" fbc:chemicalFormula="C14H24N2O10PRS"/>
	<species metaid="M_cpd00011_c" id="M_cpd00011_c" name="CO2" compartment="c" charge="0" initialConcentration="0" hasOnlySubstanceUnits="false" boundaryCondition="false" constant="false" fbc:chemicalFormula="CO2"/>
	<species metaid="M_cpd11529_c" id="M_cpd11529_c" name="9-methyl-3-oxo-decanoyl-ACP" compartment="c" charge="-1" initialConcentration="0" hasOnlySubstanceUnits="false" boundaryCondition="false" constant="false" fbc:chemicalFormula="C22H39N2O9PRS"/>
	<species metaid="M_cpd02557_c" id="M_cpd02557_c" name="Farnesylfarnesylgeraniol" compartment="c" charge="-2" initialConcentration="0" hasOnlySubstanceUnits="false" boundaryCondition="false" constant="false" fbc:chemicalFormula="C40H66O7P2"/>
	<species metaid="M_cpd00113_c" id="M_cpd00113_c" name="Isopentenyldiphosphate" compartment="c" charge="-2" initialConcentration="0" hasOnlySubstanceUnits="false" boundaryCondition="false" constant="false" fbc:chemicalFormula="C5H10O7P2"/>
	<species metaid="M_cpd02590_c" id="M_cpd02590_c" name="all-trans-Heptaprenyl diphosphate" compartment="c" charge="-2" initialConcentration="0" hasOnlySubstanceUnits="false" boundaryCondition="false" constant="false" fbc:chemicalFormula="C35H58O7P2"/>
	<species metaid="M_cpd08289_c" id="M_cpd08289_c" name="1-deoxy-D-xylulose5-phosphate" compartment="c" charge="-2" initialConcentration="0" hasOnlySubstanceUnits="false" boundaryCondition="false" constant="false" fbc:chemicalFormula="C5H9O7P"/>
	<species metaid="M_cpd08449_c" id="M_cpd08449_c" name="3-Amino-2-oxopropyl phosphate" compartment="c" charge="-1" initialConcentration="0" hasOnlySubstanceUnits="false" boundaryCondition="false" constant="false" fbc:chemicalFormula="C3H7NO5P"/>
	<species metaid="M_cpd00478_c" id="M_cpd00478_c" name="Pyridoxine phosphate" compartment="c" charge="-2" initialConcentration="0" hasOnlySubstanceUnits="false" boundaryCondition="false" constant="false" fbc:chemicalFormula="C8H10NO6P"/>
	<species metaid="M_cpd03187_c" id="M_cpd03187_c" name="Oxalosuccinate" compartment="c" charge="-3" initialConcentration="0" hasOnlySubstanceUnits="false" boundaryCondition="false" constant="false" fbc:chemicalFormula="C6H3O7"/>
	<species metaid="M_cpd00024_c" id="M_cpd00024_c" name="2-Oxoglutarate" compartment="c" charge="-2" initialConcentration="0" hasOnlySubstanceUnits="false" boundaryCondition="false" constant="false" fbc:chemicalFormula="C5H4O5"/>
	<species metaid="M_cpd15688_c" id="M_cpd15688_c" name="CDP-1,2-diisohexadecanoylglycerol" compartment="c" charge="-2" initialConcentration="0" hasOnlySubstanceUnits="false" boundaryCondition="false" constant="false" fbc:chemicalFormula="C44H79N3O15P2"/>
	<species metaid="M_cpd15694_c" id="M_cpd15694_c" name="Diisohexadecanoylphosphatidylserine" compartment="c" charge="-2" initialConcentration="0" hasOnlySubstanceUnits="false" boundaryCondition="false" constant="false" fbc:chemicalFormula="C38H72NO10P"/>
	<species metaid="M_cpd15721_c" id="M_cpd15721_c" name="Diisohexadecanoylphosphatidylglycerophosphate" compartment="c" charge="-2" initialConcentration="0" hasOnlySubstanceUnits="false" boundaryCondition="false" constant="false" fbc:chemicalFormula="C38H74O13P2"/>
	<species metaid="M_cpd15727_c" id="M_cpd15727_c" name="Diisohexadecanoylphosphatidylglycerol" compartment="c" charge="-1" initialConcentration="0" hasOnlySubstanceUnits="false" boundaryCondition="false" constant="false" fbc:chemicalFormula="C38H74O10P"/>
	<species metaid="M_cpd11589_c" id="M_cpd11589_c" name="gly-asp-L" compartment="c" charge="-1" initialConcentration="0" hasOnlySubstanceUnits="false" boundaryCondition="false" constant="false" fbc:chemicalFormula="C6H9N2O5"/>
	<species metaid="M_cpd02519_c" id="M_cpd02519_c" name="Guanidinoethyl methyl phosphate" compartment="c" charge="0" initialConcentration="0" hasOnlySubstanceUnits="false" boundaryCondition="false" constant="false" fbc:chemicalFormula="C4H12N3O4P"/>
	<species metaid="M_cpd02744_c" id="M_cpd02744_c" name="N'-Phosphoguanidinoethyl methyl phosphate" compartment="c" charge="-2" initialConcentration="0" hasOnlySubstanceUnits="false" boundaryCondition="false" constant="false" fbc:chemicalFormula="C4H11N3O7P2"/>
	<species metaid="M_cpd00038_c" id="M_cpd00038_c" name="GTP" compartment="c" charge="-3" initialConcentration="0" hasOnlySubstanceUnits="false" boundaryCondition="false" constant="false" fbc:chemicalFormula="C10H13N5O14P3"/>
	<species metaid="M_cpd00048_c" id="M_cpd00048_c" name="Sulfate" compartment="c" charge="-2" initialConcentration="0" hasOnlySubstanceUnits="false" boundaryCondition="false" constant="false" fbc:chemicalFormula="O4S"/>
	<species metaid="M_cpd00031_c" id="M_cpd00031_c" name="GDP" compartment="c" charge="-2" initialConcentration="0" hasOnlySubstanceUnits="false" boundaryCondition="false" constant="false" fbc:chemicalFormula="C10H13N5O11P2"/>
	<species metaid="M_cpd00193_c" id="M_cpd00193_c" name="APS" compartment="c" charge="-2" initialConcentration="0" hasOnlySubstanceUnits="false" boundaryCondition="false" constant="false" fbc:chemicalFormula="C10H12N5O10PS"/>
	<species metaid="M_cpd00206_c" id="M_cpd00206_c" name="dCMP" compartment="c" charge="-2" initialConcentration="0" hasOnlySubstanceUnits="false" boundaryCondition="false" constant="false" fbc:chemicalFormula="C9H12N3O7P"/>
	<species metaid="M_cpd00032_c" id="M_cpd00032_c" name="Oxaloacetate" compartment="c" charge="-2" initialConcentration="0" hasOnlySubstanceUnits="false" boundaryCondition="false" constant="false" fbc:chemicalFormula="C4H2O5"/>
	<species metaid="M_cpd00068_c" id="M_cpd00068_c" name="ITP" compartment="c" charge="-3" initialConcentration="0" hasOnlySubstanceUnits="false" boundaryCondition="false" constant="false" fbc:chemicalFormula="C10H12N4O14P3"/>
	<species metaid="M_cpd00061_c" id="M_cpd00061_c" name="Phosphoenolpyruvate" compartment="c" charge="-3" initialConcentration="0" hasOnlySubstanceUnits="false" boundaryCondition="false" constant="false" fbc:chemicalFormula="C3H2O6P"/>
	<species metaid="M_cpd00090_c" id="M_cpd00090_c" name="IDP" compartment="c" charge="-2" initialConcentration="0" hasOnlySubstanceUnits="false" boundaryCondition="false" constant="false" fbc:chemicalFormula="C10H12N4O11P2"/>
	<species metaid="M_cpd00070_c" id="M_cpd00070_c" name="Malonyl-CoA" compartment="c" charge="-5" initialConcentration="0" hasOnlySubstanceUnits="false" boundaryCondition="false" constant="false" fbc:chemicalFormula="C24H33N7O19P3S"/>
	<species metaid="M_cpd02375_c" id="M_cpd02375_c" name="Adenylosuccinate" compartment="c" charge="-4" initialConcentration="0" hasOnlySubstanceUnits="false" boundaryCondition="false" constant="false" fbc:chemicalFormula="C14H14N5O11P"/>
	<species metaid="M_cpd00106_c" id="M_cpd00106_c" name="Fumarate" compartment="c" charge="-2" initialConcentration="0" hasOnlySubstanceUnits="false" boundaryCondition="false" constant="false" fbc:chemicalFormula="C4H2O4"/>
	<species metaid="M_cpd00052_c" id="M_cpd00052_c" name="CTP" compartment="c" charge="-3" initialConcentration="0" hasOnlySubstanceUnits="false" boundaryCondition="false" constant="false" fbc:chemicalFormula="C9H13N3O14P3"/>
	<species metaid="M_cpd02201_c" id="M_cpd02201_c" name="4-phosphopantothenate" compartment="c" charge="-3" initialConcentration="0" hasOnlySubstanceUnits="false" boundaryCondition="false" constant="false" fbc:chemicalFormula="C9H15NO8P"/>
	<species metaid="M_cpd02666_c" id="M_cpd02666_c" name="(R)-4'-Phosphopantothenoyl-L-cysteine" compartment="c" charge="-3" initialConcentration="0" hasOnlySubstanceUnits="false" boundaryCondition="false" constant="false" fbc:chemicalFormula="C12H20N2O9PS"/>
	<species metaid="M_cpd00026_c" id="M_cpd00026_c" name="UDP-glucose" compartment="c" charge="-2" initialConcentration="0" hasOnlySubstanceUnits="false" boundaryCondition="false" constant="false" fbc:chemicalFormula="C15H22N2O17P2"/>
	<species metaid="M_cpd00144_c" id="M_cpd00144_c" name="UDPglucuronate" compartment="c" charge="-3" initialConcentration="0" hasOnlySubstanceUnits="false" boundaryCondition="false" constant="false" fbc:chemicalFormula="C15H19N2O18P2"/>
	<species metaid="M_cpd02097_c" id="M_cpd02097_c" name="L-Glutamyl 5-phosphate" compartment="c" charge="-2" initialConcentration="0" hasOnlySubstanceUnits="false" boundaryCondition="false" constant="false" fbc:chemicalFormula="C5H8NO7P"/>
	<species metaid="M_cpd02168_c" id="M_cpd02168_c" name="Prephytoene diphosphate" compartment="c" charge="-2" initialConcentration="0" hasOnlySubstanceUnits="false" boundaryCondition="false" constant="false" fbc:chemicalFormula="C40H66O7P2"/>
	<species metaid="M_cpd03211_c" id="M_cpd03211_c" name="15-cis-Phytoene" compartment="c" charge="0" initialConcentration="0" hasOnlySubstanceUnits="false" boundaryCondition="false" constant="false" fbc:chemicalFormula="C40H64"/>
	<species metaid="M_cpd00201_c" id="M_cpd00201_c" name="10-Formyltetrahydrofolate" compartment="c" charge="-2" initialConcentration="0" hasOnlySubstanceUnits="false" boundaryCondition="false" constant="false" fbc:chemicalFormula="C20H21N7O7"/>
	<species metaid="M_cpd03524_c" id="M_cpd03524_c" name="10-Formyl-THF-L-glutamate" compartment="c" charge="-3" initialConcentration="0" hasOnlySubstanceUnits="false" boundaryCondition="false" constant="false" fbc:chemicalFormula="C25H27N8O10"/>
	<species metaid="M_cpd00093_c" id="M_cpd00093_c" name="Anthranilate" compartment="c" charge="-1" initialConcentration="0" hasOnlySubstanceUnits="false" boundaryCondition="false" constant="false" fbc:chemicalFormula="C7H6NO2"/>
	<species metaid="M_cpd02014_c" id="M_cpd02014_c" name="N-Malonylanthranilate" compartment="c" charge="-2" initialConcentration="0" hasOnlySubstanceUnits="false" boundaryCondition="false" constant="false" fbc:chemicalFormula="C10H7NO5"/>
	<species metaid="M_cpd00477_c" id="M_cpd00477_c" name="N-Acetyl-L-glutamate" compartment="c" charge="-2" initialConcentration="0" hasOnlySubstanceUnits="false" boundaryCondition="false" constant="false" fbc:chemicalFormula="C7H9NO5"/>
	<species metaid="M_cpd00654_c" id="M_cpd00654_c" name="Deoxycytidine" compartment="c" charge="0" initialConcentration="0" hasOnlySubstanceUnits="false" boundaryCondition="false" constant="false" fbc:chemicalFormula="C9H13N3O4"/>
	<species metaid="M_cpd11503_c" id="M_cpd11503_c" name="6-methyl-octanoyl-ACP" compartment="c" charge="-1" initialConcentration="0" hasOnlySubstanceUnits="false" boundaryCondition="false" constant="false" fbc:chemicalFormula="C20H37N2O8PRS"/>
	<species metaid="M_cpd11504_c" id="M_cpd11504_c" name="8-methyl-3-oxo-decanoyl-ACP" compartment="c" charge="-1" initialConcentration="0" hasOnlySubstanceUnits="false" boundaryCondition="false" constant="false" fbc:chemicalFormula="C22H39N2O9PRS"/>
	<species metaid="M_cpd00072_c" id="M_cpd00072_c" name="D-fructose-6-phosphate" compartment="c" charge="-2" initialConcentration="0" hasOnlySubstanceUnits="false" boundaryCondition="false" constant="false" fbc:chemicalFormula="C6H11O9P"/>
	<species metaid="M_cpd00290_c" id="M_cpd00290_c" name="D-fructose-1,6-bisphosphate" compartment="c" charge="-4" initialConcentration="0" hasOnlySubstanceUnits="false" boundaryCondition="false" constant="false" fbc:chemicalFormula="C6H10O12P2"/>
	<species metaid="M_cpd15317_c" id="M_cpd15317_c" name="1-Acyl-sn-glycero-3-phosphoethanolamine hexadec-9-enoyl" compartment="c" charge="0" initialConcentration="0" hasOnlySubstanceUnits="false" boundaryCondition="false" constant="false" fbc:chemicalFormula="C21H42NO7P"/>
	<species metaid="M_cpd00908_c" id="M_cpd00908_c" name="Glycerophosphoethanolamine" compartment="c" charge="0" initialConcentration="0" hasOnlySubstanceUnits="false" boundaryCondition="false" constant="false" fbc:chemicalFormula="C5H14NO6P"/>
	<species metaid="M_cpd15237_c" id="M_cpd15237_c" name="hexadecenoate" compartment="c" charge="-1" initialConcentration="0" hasOnlySubstanceUnits="false" boundaryCondition="false" constant="false" fbc:chemicalFormula="C16H29O2"/>
	<species metaid="M_cpd04097_c" id="M_cpd04097_c" name="Pb" compartment="c" charge="2" initialConcentration="0" hasOnlySubstanceUnits="false" boundaryCondition="false" constant="false" fbc:chemicalFormula="Pb"/>
	<species metaid="M_cpd04097_e" id="M_cpd04097_e" name="Pb_b" compartment="e" charge="2" initialConcentration="0" hasOnlySubstanceUnits="false" boundaryCondition="true" constant="false" fbc:chemicalFormula="Pb"/>
	<species metaid="M_cpd00311_c" id="M_cpd00311_c" name="Guanosine" compartment="c" charge="0" initialConcentration="0" hasOnlySubstanceUnits="false" boundaryCondition="false" constant="false" fbc:chemicalFormula="C10H13N5O5"/>
	<species metaid="M_cpd00013_c" id="M_cpd00013_c" name="NH3" compartment="c" charge="1" initialConcentration="0" hasOnlySubstanceUnits="false" boundaryCondition="false" constant="false" fbc:chemicalFormula="H4N"/>
	<species metaid="M_cpd01217_c" id="M_cpd01217_c" name="Xanthosine" compartment="c" charge="0" initialConcentration="0" hasOnlySubstanceUnits="false" boundaryCondition="false" constant="false" fbc:chemicalFormula="C10H12N4O6"/>
	<species metaid="M_cpd00807_c" id="M_cpd00807_c" name="L-histidinol-phosphate" compartment="c" charge="-1" initialConcentration="0" hasOnlySubstanceUnits="false" boundaryCondition="false" constant="false" fbc:chemicalFormula="C6H11N3O4P"/>
	<species metaid="M_cpd00930_c" id="M_cpd00930_c" name="imidazole acetol-phosphate" compartment="c" charge="-2" initialConcentration="0" hasOnlySubstanceUnits="false" boundaryCondition="false" constant="false" fbc:chemicalFormula="C6H7N2O5P"/>
	<species metaid="M_cpd03414_c" id="M_cpd03414_c" name="UroporphyrinogenI" compartment="c" charge="-8" initialConcentration="0" hasOnlySubstanceUnits="false" boundaryCondition="false" constant="false" fbc:chemicalFormula="C40H36N4O16"/>
	<species metaid="M_cpd03416_c" id="M_cpd03416_c" name="CoproporphyrinogenI" compartment="c" charge="-4" initialConcentration="0" hasOnlySubstanceUnits="false" boundaryCondition="false" constant="false" fbc:chemicalFormula="C36H40N4O8"/>
	<species metaid="M_cpd11999_c" id="M_cpd11999_c" name="Deoxylimonate" compartment="c" charge="-1" initialConcentration="0" hasOnlySubstanceUnits="false" boundaryCondition="false" constant="false" fbc:chemicalFormula="C26H31O8"/>
	<species metaid="M_cpd12503_c" id="M_cpd12503_c" name="Deoxylimononic acid D-ring-lactone" compartment="c" charge="-2" initialConcentration="0" hasOnlySubstanceUnits="false" boundaryCondition="false" constant="false" fbc:chemicalFormula="C26H32O9"/>
	<species metaid="M_cpd02961_c" id="M_cpd02961_c" name="Dihydroneopterin" compartment="c" charge="0" initialConcentration="0" hasOnlySubstanceUnits="false" boundaryCondition="false" constant="false" fbc:chemicalFormula="C9H13N5O4"/>
	<species metaid="M_cpd00229_c" id="M_cpd00229_c" name="Glycolaldehyde" compartment="c" charge="0" initialConcentration="0" hasOnlySubstanceUnits="false" boundaryCondition="false" constant="false" fbc:chemicalFormula="C2H4O2"/>
	<species metaid="M_cpd00954_c" id="M_cpd00954_c" name="6-hydroxymethyl dihydropterin" compartment="c" charge="0" initialConcentration="0" hasOnlySubstanceUnits="false" boundaryCondition="false" constant="false" fbc:chemicalFormula="C7H9N5O2"/>
	<species metaid="M_cpd00006_c" id="M_cpd00006_c" name="NADP" compartment="c" charge="-3" initialConcentration="0" hasOnlySubstanceUnits="false" boundaryCondition="false" constant="false" fbc:chemicalFormula="C21H25N7O17P3"/>
	<species metaid="M_cpd00202_c" id="M_cpd00202_c" name="DMAPP" compartment="c" charge="-2" initialConcentration="0" hasOnlySubstanceUnits="false" boundaryCondition="false" constant="false" fbc:chemicalFormula="C5H10O7P2"/>
	<species metaid="M_cpd00005_c" id="M_cpd00005_c" name="NADPH" compartment="c" charge="-4" initialConcentration="0" hasOnlySubstanceUnits="false" boundaryCondition="false" constant="false" fbc:chemicalFormula="C21H26N7O17P3"/>
	<species metaid="M_cpd08615_c" id="M_cpd08615_c" name="1-Hydroxy-2-methyl-2-butenyl 4-diphosphate" compartment="c" charge="-2" initialConcentration="0" hasOnlySubstanceUnits="false" boundaryCondition="false" constant="false" fbc:chemicalFormula="C5H10O8P2"/>
	<species metaid="M_cpd00007_c" id="M_cpd00007_c" name="O2" compartment="c" charge="0" initialConcentration="0" hasOnlySubstanceUnits="false" boundaryCondition="false" constant="false" fbc:chemicalFormula="O2"/>
	<species metaid="M_cpd00025_c" id="M_cpd00025_c" name="H2O2" compartment="c" charge="0" initialConcentration="0" hasOnlySubstanceUnits="false" boundaryCondition="false" constant="false" fbc:chemicalFormula="H2O2"/>
	<species metaid="M_cpd11540_c" id="M_cpd11540_c" name="13-methyl-tetra-decanoyl-ACP" compartment="c" charge="-2" initialConcentration="0" hasOnlySubstanceUnits="false" boundaryCondition="false" constant="false" fbc:chemicalFormula="C26H49N2O8PRS"/>
	<species metaid="M_cpd11541_c" id="M_cpd11541_c" name="15-methyl-3-oxo-hexa-decanoyl-ACP" compartment="c" charge="-1" initialConcentration="0" hasOnlySubstanceUnits="false" boundaryCondition="false" constant="false" fbc:chemicalFormula="C28H51N2O9PRS"/>
	<species metaid="M_cpd03246_c" id="M_cpd03246_c" name="Taurochenodeoxycholate" compartment="c" charge="-1" initialConcentration="0" hasOnlySubstanceUnits="false" boundaryCondition="false" constant="false" fbc:chemicalFormula="C26H44NO6S"/>
	<species metaid="M_cpd00210_c" id="M_cpd00210_c" name="Taurine" compartment="c" charge="0" initialConcentration="0" hasOnlySubstanceUnits="false" boundaryCondition="false" constant="false" fbc:chemicalFormula="C2H7NO3S"/>
	<species metaid="M_cpd01663_c" id="M_cpd01663_c" name="Chenodiol" compartment="c" charge="-1" initialConcentration="0" hasOnlySubstanceUnits="false" boundaryCondition="false" constant="false" fbc:chemicalFormula="C24H39O4"/>
	<species metaid="M_cpd00080_c" id="M_cpd00080_c" name="Glycerol-3-phosphate" compartment="c" charge="-2" initialConcentration="0" hasOnlySubstanceUnits="false" boundaryCondition="false" constant="false" fbc:chemicalFormula="C3H7O6P"/>
	<species metaid="M_cpd15686_c" id="M_cpd15686_c" name="CDP-1,2-diisopentadecanoylglycerol" compartment="c" charge="-2" initialConcentration="0" hasOnlySubstanceUnits="false" boundaryCondition="false" constant="false" fbc:chemicalFormula="C42H75N3O15P2"/>
	<species metaid="M_cpd15719_c" id="M_cpd15719_c" name="Diisopentadecanoylphosphatidylglycerophosphate" compartment="c" charge="-2" initialConcentration="0" hasOnlySubstanceUnits="false" boundaryCondition="false" constant="false" fbc:chemicalFormula="C36H70O13P2"/>
	<species metaid="M_cpd00982_c" id="M_cpd00982_c" name="FADH2" compartment="c" charge="-2" initialConcentration="0" hasOnlySubstanceUnits="false" boundaryCondition="false" constant="false" fbc:chemicalFormula="C27H33N9O15P2"/>
	<species metaid="M_cpd00015_c" id="M_cpd00015_c" name="FAD" compartment="c" charge="-2" initialConcentration="0" hasOnlySubstanceUnits="false" boundaryCondition="false" constant="false" fbc:chemicalFormula="C27H31N9O15P2"/>
	<species metaid="M_cpd15682_c" id="M_cpd15682_c" name="1,2-diisohexadecanoyl-sn-glycerol 3-phosphate" compartment="c" charge="-1" initialConcentration="0" hasOnlySubstanceUnits="false" boundaryCondition="false" constant="false" fbc:chemicalFormula="C35H68O8P"/>
	<species metaid="M_cpd00112_c" id="M_cpd00112_c" name="CMP-N-acetylneuraminate" compartment="c" charge="-2" initialConcentration="0" hasOnlySubstanceUnits="false" boundaryCondition="false" constant="false" fbc:chemicalFormula="C20H29N4O16P"/>
	<species metaid="M_cpd03658_c" id="M_cpd03658_c" name="GT1a" compartment="c" charge="-3" initialConcentration="0" hasOnlySubstanceUnits="false" boundaryCondition="false" constant="false" fbc:chemicalFormula="C78H127N5O47R"/>
	<species metaid="M_cpd03659_c" id="M_cpd03659_c" name="GQ1" compartment="c" charge="-4" initialConcentration="0" hasOnlySubstanceUnits="false" boundaryCondition="false" constant="false" fbc:chemicalFormula="C89H143N6O55R"/>
	<species metaid="M_cpd00350_c" id="M_cpd00350_c" name="Farnesyldiphosphate" compartment="c" charge="-2" initialConcentration="0" hasOnlySubstanceUnits="false" boundaryCondition="false" constant="false" fbc:chemicalFormula="C15H26O7P2"/>
	<species metaid="M_cpd00289_c" id="M_cpd00289_c" name="Geranylgeranyl diphosphate" compartment="c" charge="-2" initialConcentration="0" hasOnlySubstanceUnits="false" boundaryCondition="false" constant="false" fbc:chemicalFormula="C20H34O7P2"/>
	<species metaid="M_cpd02498_c" id="M_cpd02498_c" name="2,3-Dihydroxy-isovalerate" compartment="c" charge="-1" initialConcentration="0" hasOnlySubstanceUnits="false" boundaryCondition="false" constant="false" fbc:chemicalFormula="C5H9O4"/>
	<species metaid="M_cpd00123_c" id="M_cpd00123_c" name="3-Methyl-2-oxobutanoate" compartment="c" charge="-1" initialConcentration="0" hasOnlySubstanceUnits="false" boundaryCondition="false" constant="false" fbc:chemicalFormula="C5H7O3"/>
	<species metaid="M_cpd11543_c" id="M_cpd11543_c" name="15-methyl-trans-hexa-dec-2-enoyl-ACP" compartment="c" charge="-1" initialConcentration="0" hasOnlySubstanceUnits="false" boundaryCondition="false" constant="false" fbc:chemicalFormula="C28H51N2O8PRS"/>
	<species metaid="M_cpd11544_c" id="M_cpd11544_c" name="15-methyl-hexa-decanoyl-ACP" compartment="c" charge="-2" initialConcentration="0" hasOnlySubstanceUnits="false" boundaryCondition="false" constant="false" fbc:chemicalFormula="C28H53N2O8PRS"/>
	<species metaid="M_cpd00171_c" id="M_cpd00171_c" name="D-Ribulose5-phosphate" compartment="c" charge="-2" initialConcentration="0" hasOnlySubstanceUnits="false" boundaryCondition="false" constant="false" fbc:chemicalFormula="C5H9O8P"/>
	<species metaid="M_cpd00047_c" id="M_cpd00047_c" name="Formate" compartment="c" charge="-1" initialConcentration="0" hasOnlySubstanceUnits="false" boundaryCondition="false" constant="false" fbc:chemicalFormula="CHO2"/>
	<species metaid="M_cpd11225_c" id="M_cpd11225_c" name="3-4-dihydroxy-2-butanone4-phosphate" compartment="c" charge="-2" initialConcentration="0" hasOnlySubstanceUnits="false" boundaryCondition="false" constant="false" fbc:chemicalFormula="C4H7O6P"/>
	<species metaid="M_cpd11536_c" id="M_cpd11536_c" name="11-methyl-dodecanoyl-ACP" compartment="c" charge="-1" initialConcentration="0" hasOnlySubstanceUnits="false" boundaryCondition="false" constant="false" fbc:chemicalFormula="C24H45N2O8PRS"/>
	<species metaid="M_cpd11537_c" id="M_cpd11537_c" name="13-methyl-3-oxo-tetra-decanoyl-ACP" compartment="c" charge="-1" initialConcentration="0" hasOnlySubstanceUnits="false" boundaryCondition="false" constant="false" fbc:chemicalFormula="C26H47N2O9PRS"/>
	<species metaid="M_cpd00342_c" id="M_cpd00342_c" name="N-Acetylornithine" compartment="c" charge="0" initialConcentration="0" hasOnlySubstanceUnits="false" boundaryCondition="false" constant="false" fbc:chemicalFormula="C7H14N2O3"/>
	<species metaid="M_cpd00064_c" id="M_cpd00064_c" name="Ornithine" compartment="c" charge="1" initialConcentration="0" hasOnlySubstanceUnits="false" boundaryCondition="false" constant="false" fbc:chemicalFormula="C5H13N2O2"/>
	<species metaid="M_cpd00585_c" id="M_cpd00585_c" name="Creatinine" compartment="c" charge="0" initialConcentration="0" hasOnlySubstanceUnits="false" boundaryCondition="false" constant="false" fbc:chemicalFormula="C4H7N3O"/>
	<species metaid="M_cpd01679_c" id="M_cpd01679_c" name="N-Methylhydantoin" compartment="c" charge="-1" initialConcentration="0" hasOnlySubstanceUnits="false" boundaryCondition="false" constant="false" fbc:chemicalFormula="C4H5N2O2"/>
	<species metaid="M_cpd00095_c" id="M_cpd00095_c" name="Glycerone-phosphate" compartment="c" charge="-2" initialConcentration="0" hasOnlySubstanceUnits="false" boundaryCondition="false" constant="false" fbc:chemicalFormula="C3H5O6P"/>
	<species metaid="M_cpd02333_c" id="M_cpd02333_c" name="Quinolinate" compartment="c" charge="-2" initialConcentration="0" hasOnlySubstanceUnits="false" boundaryCondition="false" constant="false" fbc:chemicalFormula="C7H3NO4"/>
	<species metaid="M_cpd03470_c" id="M_cpd03470_c" name="Iminoaspartate" compartment="c" charge="-1" initialConcentration="0" hasOnlySubstanceUnits="false" boundaryCondition="false" constant="false" fbc:chemicalFormula="C4H4NO4"/>
	<species metaid="M_cpd15685_c" id="M_cpd15685_c" name="CDP-1,2-diisotetradecanoylglycerol" compartment="c" charge="-2" initialConcentration="0" hasOnlySubstanceUnits="false" boundaryCondition="false" constant="false" fbc:chemicalFormula="C40H71N3O15P2"/>
	<species metaid="M_cpd15691_c" id="M_cpd15691_c" name="Diisotetradecanoylphosphatidylserine" compartment="c" charge="-2" initialConcentration="0" hasOnlySubstanceUnits="false" boundaryCondition="false" constant="false" fbc:chemicalFormula="C34H64NO10P"/>
	<species metaid="M_cpd12232_c" id="M_cpd12232_c" name="Nucleoside phosphate" compartment="c" charge="-1" initialConcentration="0" hasOnlySubstanceUnits="false" boundaryCondition="false" constant="false" fbc:chemicalFormula="C5H9O7PR"/>
	<species metaid="M_cpd00354_c" id="M_cpd00354_c" name="NDP" compartment="c" charge="-2" initialConcentration="0" hasOnlySubstanceUnits="false" boundaryCondition="false" constant="false" fbc:chemicalFormula="C5H9O10P2R"/>
	<species metaid="M_cpd11585_e" id="M_cpd11585_e" name="L-alanylglycine_b" compartment="e" charge="0" initialConcentration="0" hasOnlySubstanceUnits="false" boundaryCondition="true" constant="false" fbc:chemicalFormula="C5H10N2O3"/>
	<species metaid="M_cpd11585_c" id="M_cpd11585_c" name="L-alanylglycine" compartment="c" charge="0" initialConcentration="0" hasOnlySubstanceUnits="false" boundaryCondition="false" constant="false" fbc:chemicalFormula="C5H10N2O3"/>
	<species metaid="M_cpd00162_c" id="M_cpd00162_c" name="Aminoethanol" compartment="c" charge="1" initialConcentration="0" hasOnlySubstanceUnits="false" boundaryCondition="false" constant="false" fbc:chemicalFormula="C2H8NO"/>
	<species metaid="M_cpd00071_c" id="M_cpd00071_c" name="Acetaldehyde" compartment="c" charge="0" initialConcentration="0" hasOnlySubstanceUnits="false" boundaryCondition="false" constant="false" fbc:chemicalFormula="C2H4O"/>
	<species metaid="M_cpd00519_c" id="M_cpd00519_c" name="D-methylmalonyl-CoA" compartment="c" charge="-5" initialConcentration="0" hasOnlySubstanceUnits="false" boundaryCondition="false" constant="false" fbc:chemicalFormula="C25H35N7O19P3S"/>
	<species metaid="M_cpd00086_c" id="M_cpd00086_c" name="Propionyl-CoA" compartment="c" charge="-4" initialConcentration="0" hasOnlySubstanceUnits="false" boundaryCondition="false" constant="false" fbc:chemicalFormula="C24H36N7O17P3S"/>
	<species metaid="M_cpd04393_c" id="M_cpd04393_c" name="2-Hydroxy-6-oxo-octa-2,4-dienoate" compartment="c" charge="-1" initialConcentration="0" hasOnlySubstanceUnits="false" boundaryCondition="false" constant="false" fbc:chemicalFormula="C8H9O4"/>
	<species metaid="M_cpd00141_c" id="M_cpd00141_c" name="Propionate" compartment="c" charge="-1" initialConcentration="0" hasOnlySubstanceUnits="false" boundaryCondition="false" constant="false" fbc:chemicalFormula="C3H5O2"/>
	<species metaid="M_cpd00461_c" id="M_cpd00461_c" name="Oxopent-4-enoate" compartment="c" charge="-1" initialConcentration="0" hasOnlySubstanceUnits="false" boundaryCondition="false" constant="false" fbc:chemicalFormula="C5H5O3"/>
	<species metaid="M_cpd00236_c" id="M_cpd00236_c" name="D-Erythrose4-phosphate" compartment="c" charge="-2" initialConcentration="0" hasOnlySubstanceUnits="false" boundaryCondition="false" constant="false" fbc:chemicalFormula="C4H7O7P"/>
	<species metaid="M_cpd02147_c" id="M_cpd02147_c" name="4-Phosphoerythronate" compartment="c" charge="-3" initialConcentration="0" hasOnlySubstanceUnits="false" boundaryCondition="false" constant="false" fbc:chemicalFormula="C4H6O8P"/>
	<species metaid="M_cpd11582_e" id="M_cpd11582_e" name="ala-L-Thr-L_b" compartment="e" charge="0" initialConcentration="0" hasOnlySubstanceUnits="false" boundaryCondition="true" constant="false" fbc:chemicalFormula="C7H14N2O4"/>
	<species metaid="M_cpd11582_c" id="M_cpd11582_c" name="ala-L-Thr-L" compartment="c" charge="0" initialConcentration="0" hasOnlySubstanceUnits="false" boundaryCondition="false" constant="false" fbc:chemicalFormula="C7H14N2O4"/>
	<species metaid="M_cpd00012_e" id="M_cpd00012_e" name="PPi_b" compartment="e" charge="-3" initialConcentration="0" hasOnlySubstanceUnits="false" boundaryCondition="true" constant="false" fbc:chemicalFormula="HO7P2"/>
	<species metaid="M_cpd00810_c" id="M_cpd00810_c" name="Orotidylic acid" compartment="c" charge="-3" initialConcentration="0" hasOnlySubstanceUnits="false" boundaryCondition="false" constant="false" fbc:chemicalFormula="C10H10N2O11P"/>
	<species metaid="M_cpd00091_c" id="M_cpd00091_c" name="UMP" compartment="c" charge="-2" initialConcentration="0" hasOnlySubstanceUnits="false" boundaryCondition="false" constant="false" fbc:chemicalFormula="C9H11N2O9P"/>
	<species metaid="M_cpd02654_c" id="M_cpd02654_c" name="4-Methyl-5--2-phosphoethyl-thiazole" compartment="c" charge="-2" initialConcentration="0" hasOnlySubstanceUnits="false" boundaryCondition="false" constant="false" fbc:chemicalFormula="C6H8NO4PS"/>
	<species metaid="M_cpd02894_c" id="M_cpd02894_c" name="4-Amino-2-methyl-5-diphosphomethylpyrimidine" compartment="c" charge="-2" initialConcentration="0" hasOnlySubstanceUnits="false" boundaryCondition="false" constant="false" fbc:chemicalFormula="C6H9N3O7P2"/>
	<species metaid="M_cpd00793_c" id="M_cpd00793_c" name="Thiamine phosphate" compartment="c" charge="-1" initialConcentration="0" hasOnlySubstanceUnits="false" boundaryCondition="false" constant="false" fbc:chemicalFormula="C12H16N4O4PS"/>
	<species metaid="M_cpd00118_c" id="M_cpd00118_c" name="Putrescine" compartment="c" charge="2" initialConcentration="0" hasOnlySubstanceUnits="false" boundaryCondition="false" constant="false" fbc:chemicalFormula="C4H14N2"/>
	<species metaid="M_cpd15350_c" id="M_cpd15350_c" name="2-dodecanoyl-sn-glycerol 3-phosphate" compartment="c" charge="-1" initialConcentration="0" hasOnlySubstanceUnits="false" boundaryCondition="false" constant="false" fbc:chemicalFormula="C15H30O7P"/>
	<species metaid="M_cpd01741_c" id="M_cpd01741_c" name="ddca" compartment="c" charge="-1" initialConcentration="0" hasOnlySubstanceUnits="false" boundaryCondition="false" constant="false" fbc:chemicalFormula="C12H23O2"/>
	<species metaid="M_cpd00345_c" id="M_cpd00345_c" name="5-Methyltetrahydrofolate" compartment="c" charge="-2" initialConcentration="0" hasOnlySubstanceUnits="false" boundaryCondition="false" constant="false" fbc:chemicalFormula="C20H23N7O6"/>
	<species metaid="M_cpd00125_c" id="M_cpd00125_c" name="5-10-Methylenetetrahydrofolate" compartment="c" charge="-2" initialConcentration="0" hasOnlySubstanceUnits="false" boundaryCondition="false" constant="false" fbc:chemicalFormula="C20H21N7O6"/>
	<species metaid="M_cpd15308_c" id="M_cpd15308_c" name="1,2-Diacyl-sn-glycerol ditetradec-7-enoyl" compartment="c" charge="0" initialConcentration="0" hasOnlySubstanceUnits="false" boundaryCondition="false" constant="false" fbc:chemicalFormula="C31H56O5"/>
	<species metaid="M_cpd15523_c" id="M_cpd15523_c" name="1,2-ditetradec-7-enoyl-sn-glycerol 3-phosphate" compartment="c" charge="-1" initialConcentration="0" hasOnlySubstanceUnits="false" boundaryCondition="false" constant="false" fbc:chemicalFormula="C31H56O8P"/>
	<species metaid="M_cpd11586_e" id="M_cpd11586_e" name="ala-L-glu-L_b" compartment="e" charge="-1" initialConcentration="0" hasOnlySubstanceUnits="false" boundaryCondition="true" constant="false" fbc:chemicalFormula="C8H13N2O5"/>
	<species metaid="M_cpd11586_c" id="M_cpd11586_c" name="ala-L-glu-L" compartment="c" charge="-1" initialConcentration="0" hasOnlySubstanceUnits="false" boundaryCondition="false" constant="false" fbc:chemicalFormula="C8H13N2O5"/>
	<species metaid="M_cpd00307_c" id="M_cpd00307_c" name="Cytosine" compartment="c" charge="0" initialConcentration="0" hasOnlySubstanceUnits="false" boundaryCondition="false" constant="false" fbc:chemicalFormula="C4H5N3O"/>
	<species metaid="M_cpd00092_c" id="M_cpd00092_c" name="Uracil" compartment="c" charge="0" initialConcentration="0" hasOnlySubstanceUnits="false" boundaryCondition="false" constant="false" fbc:chemicalFormula="C4H4N2O2"/>
	<species metaid="M_cpd03396_c" id="M_cpd03396_c" name="Selenate" compartment="c" charge="0" initialConcentration="0" hasOnlySubstanceUnits="false" boundaryCondition="false" constant="false" fbc:chemicalFormula="H2O4Se"/>
	<species metaid="M_cpd03388_c" id="M_cpd03388_c" name="Adenylylselenate" compartment="c" charge="-1" initialConcentration="0" hasOnlySubstanceUnits="false" boundaryCondition="false" constant="false" fbc:chemicalFormula="C10H13N5O10PSe"/>
	<species metaid="M_cpd15702_c" id="M_cpd15702_c" name="1,2-Dianteisoheptadecanoyl-sn-glycerol" compartment="c" charge="0" initialConcentration="0" hasOnlySubstanceUnits="false" boundaryCondition="false" constant="false" fbc:chemicalFormula="C37H72O5"/>
	<species metaid="M_cpd15678_c" id="M_cpd15678_c" name="1,2-dianteisoheptadecanoyl-sn-glycerol 3-phosphate" compartment="c" charge="-1" initialConcentration="0" hasOnlySubstanceUnits="false" boundaryCondition="false" constant="false" fbc:chemicalFormula="C37H72O8P"/>
	<species metaid="M_cpd11573_c" id="M_cpd11573_c" name="Octodecanoyl-ACP" compartment="c" charge="-2" initialConcentration="0" hasOnlySubstanceUnits="false" boundaryCondition="false" constant="false" fbc:chemicalFormula="C29H55N2O8PRS"/>
	<species metaid="M_cpd00327_c" id="M_cpd00327_c" name="strcoa" compartment="c" charge="-4" initialConcentration="0" hasOnlySubstanceUnits="false" boundaryCondition="false" constant="false" fbc:chemicalFormula="C39H66N7O17P3S"/>
	<species metaid="M_cpd11437_c" id="M_cpd11437_c" name="fa3coa" compartment="c" charge="-3" initialConcentration="0" hasOnlySubstanceUnits="false" boundaryCondition="false" constant="false" fbc:chemicalFormula="C36H61N7O17P3S"/>
	<species metaid="M_cpd02210_c" id="M_cpd02210_c" name="Indoleglycerol phosphate" compartment="c" charge="-2" initialConcentration="0" hasOnlySubstanceUnits="false" boundaryCondition="false" constant="false" fbc:chemicalFormula="C11H12NO6P"/>
	<species metaid="M_cpd00102_c" id="M_cpd00102_c" name="Glyceraldehyde3-phosphate" compartment="c" charge="-2" initialConcentration="0" hasOnlySubstanceUnits="false" boundaryCondition="false" constant="false" fbc:chemicalFormula="C3H5O6P"/>
	<species metaid="M_cpd00359_c" id="M_cpd00359_c" name="indol" compartment="c" charge="0" initialConcentration="0" hasOnlySubstanceUnits="false" boundaryCondition="false" constant="false" fbc:chemicalFormula="C8H7N"/>
	<species metaid="M_cpd15325_c" id="M_cpd15325_c" name="1-dodecanoyl-sn-glycerol 3-phosphate" compartment="c" charge="-2" initialConcentration="0" hasOnlySubstanceUnits="false" boundaryCondition="false" constant="false" fbc:chemicalFormula="C15H29O7P"/>
	<species metaid="M_cpd00167_c" id="M_cpd00167_c" name="Ceramide" compartment="c" charge="0" initialConcentration="0" hasOnlySubstanceUnits="false" boundaryCondition="false" constant="false" fbc:chemicalFormula="C19H36NO3R"/>
	<species metaid="M_cpd11624_c" id="M_cpd11624_c" name="Lecithin" compartment="c" charge="0" initialConcentration="0" hasOnlySubstanceUnits="false" boundaryCondition="false" constant="false" fbc:chemicalFormula="C10H18NO8PR2"/>
	<species metaid="M_cpd00431_c" id="M_cpd00431_c" name="Sphingomyelin" compartment="c" charge="0" initialConcentration="0" hasOnlySubstanceUnits="false" boundaryCondition="false" constant="false" fbc:chemicalFormula="C24H48N2O6PR"/>
	<species metaid="M_cpd11423_c" id="M_cpd11423_c" name="1,2-Diacyl-sn-glycerol" compartment="c" charge="0" initialConcentration="0" hasOnlySubstanceUnits="false" boundaryCondition="false" constant="false" fbc:chemicalFormula="C5H6O5R2"/>
	<species metaid="M_cpd03002_c" id="M_cpd03002_c" name="Lipid A disaccharide" compartment="c" charge="-2" initialConcentration="0" hasOnlySubstanceUnits="false" boundaryCondition="false" constant="false" fbc:chemicalFormula="C68H127N2O20P"/>
	<species metaid="M_cpd02993_c" id="M_cpd02993_c" name="Lipid IV(A)" compartment="c" charge="-4" initialConcentration="0" hasOnlySubstanceUnits="false" boundaryCondition="false" constant="false" fbc:chemicalFormula="C68H126N2O23P2"/>
	<species metaid="M_cpd00330_c" id="M_cpd00330_c" name="Dihydrofolate" compartment="c" charge="-2" initialConcentration="0" hasOnlySubstanceUnits="false" boundaryCondition="false" constant="false" fbc:chemicalFormula="C19H19N7O6"/>
	<species metaid="M_cpd02046_c" id="M_cpd02046_c" name="10-Formyldihydrofolate" compartment="c" charge="-2" initialConcentration="0" hasOnlySubstanceUnits="false" boundaryCondition="false" constant="false" fbc:chemicalFormula="C20H19N7O7"/>
	<species metaid="M_cpd02730_c" id="M_cpd02730_c" name="3-Deoxy-D-manno-octulosonate8-phosphate" compartment="c" charge="-3" initialConcentration="0" hasOnlySubstanceUnits="false" boundaryCondition="false" constant="false" fbc:chemicalFormula="C8H12O11P"/>
	<species metaid="M_cpd00817_c" id="M_cpd00817_c" name="D-Arabinose5-phosphate" compartment="c" charge="-2" initialConcentration="0" hasOnlySubstanceUnits="false" boundaryCondition="false" constant="false" fbc:chemicalFormula="C5H9O8P"/>
	<species metaid="M_cpd12225_c" id="M_cpd12225_c" name="Dihydrolipolprotein" compartment="c" charge="0" initialConcentration="0" hasOnlySubstanceUnits="false" boundaryCondition="false" constant="false" fbc:chemicalFormula="CH3RS2"/>
	<species metaid="M_cpd12005_c" id="M_cpd12005_c" name="Lipoylprotein" compartment="c" charge="0" initialConcentration="0" hasOnlySubstanceUnits="false" boundaryCondition="false" constant="false" fbc:chemicalFormula="CHRS2"/>
	<species metaid="M_cpd15605_c" id="M_cpd15605_c" name="Gly-Phe" compartment="c" charge="0" initialConcentration="0" hasOnlySubstanceUnits="false" boundaryCondition="false" constant="false" fbc:chemicalFormula="C11H14N2O3"/>
	<species metaid="M_cpd00066_c" id="M_cpd00066_c" name="L-Phenylalanine" compartment="c" charge="0" initialConcentration="0" hasOnlySubstanceUnits="false" boundaryCondition="false" constant="false" fbc:chemicalFormula="C9H11NO2"/>
	<species metaid="M_cpd01977_c" id="M_cpd01977_c" name="4-Phospho-L-aspartate" compartment="c" charge="-2" initialConcentration="0" hasOnlySubstanceUnits="false" boundaryCondition="false" constant="false" fbc:chemicalFormula="C4H6NO7P"/>
	<species metaid="M_cpd15422_c" id="M_cpd15422_c" name="CDP-1,2-ditetradec-7-enoylglycerol" compartment="c" charge="-2" initialConcentration="0" hasOnlySubstanceUnits="false" boundaryCondition="false" constant="false" fbc:chemicalFormula="C40H67N3O15P2"/>
	<species metaid="M_cpd15357_c" id="M_cpd15357_c" name="2-octadec-11-enoyl-sn-glycerol 3-phosphate" compartment="c" charge="-1" initialConcentration="0" hasOnlySubstanceUnits="false" boundaryCondition="false" constant="false" fbc:chemicalFormula="C21H40O7P"/>
	<species metaid="M_cpd15269_c" id="M_cpd15269_c" name="octadecenoate" compartment="c" charge="-1" initialConcentration="0" hasOnlySubstanceUnits="false" boundaryCondition="false" constant="false" fbc:chemicalFormula="C18H33O2"/>
	<species metaid="M_cpd03205_c" id="M_cpd03205_c" name="Phytoene" compartment="c" charge="0" initialConcentration="0" hasOnlySubstanceUnits="false" boundaryCondition="false" constant="false" fbc:chemicalFormula="C40H64"/>
	<species metaid="M_cpd11502_c" id="M_cpd11502_c" name="6-methyl-trans-oct-2-enoyl-ACP" compartment="c" charge="-1" initialConcentration="0" hasOnlySubstanceUnits="false" boundaryCondition="false" constant="false" fbc:chemicalFormula="C20H35N2O8PRS"/>
	<species metaid="M_cpd00446_c" id="M_cpd00446_c" name="cAMP" compartment="c" charge="-1" initialConcentration="0" hasOnlySubstanceUnits="false" boundaryCondition="false" constant="false" fbc:chemicalFormula="C10H11N5O6P"/>
	<species metaid="M_cpd11464_c" id="M_cpd11464_c" name="Butyryl-ACP" compartment="c" charge="-2" initialConcentration="0" hasOnlySubstanceUnits="false" boundaryCondition="false" constant="false" fbc:chemicalFormula="C15H28N2O8PRS"/>
	<species metaid="M_cpd11486_c" id="M_cpd11486_c" name="3-Oxohexanoyl-[acp]" compartment="c" charge="-2" initialConcentration="0" hasOnlySubstanceUnits="false" boundaryCondition="false" constant="false" fbc:chemicalFormula="C17H30N2O9PRS"/>
	<species metaid="M_cpd00179_c" id="M_cpd00179_c" name="Maltose" compartment="c" charge="0" initialConcentration="0" hasOnlySubstanceUnits="false" boundaryCondition="false" constant="false" fbc:chemicalFormula="C12H22O11"/>
	<species metaid="M_cpd01399_c" id="M_cpd01399_c" name="Maltotetraose" compartment="c" charge="0" initialConcentration="0" hasOnlySubstanceUnits="false" boundaryCondition="false" constant="false" fbc:chemicalFormula="C24H42O21"/>
	<species metaid="M_cpd00027_c" id="M_cpd00027_c" name="D-Glucose" compartment="c" charge="0" initialConcentration="0" hasOnlySubstanceUnits="false" boundaryCondition="false" constant="false" fbc:chemicalFormula="C6H12O6"/>
	<species metaid="M_cpd15495_c" id="M_cpd15495_c" name="Maltopentaose" compartment="c" charge="0" initialConcentration="0" hasOnlySubstanceUnits="false" boundaryCondition="false" constant="false" fbc:chemicalFormula="C30H52O26"/>
	<species metaid="M_cpd01012_c" id="M_cpd01012_c" name="Cd2+" compartment="c" charge="2" initialConcentration="0" hasOnlySubstanceUnits="false" boundaryCondition="false" constant="false" fbc:chemicalFormula="Cd"/>
	<species metaid="M_cpd01012_e" id="M_cpd01012_e" name="Cd2+_b" compartment="e" charge="2" initialConcentration="0" hasOnlySubstanceUnits="false" boundaryCondition="true" constant="false" fbc:chemicalFormula="Cd"/>
	<species metaid="M_cpd03333_c" id="M_cpd03333_c" name="Sinapaldehyde" compartment="c" charge="0" initialConcentration="0" hasOnlySubstanceUnits="false" boundaryCondition="false" constant="false" fbc:chemicalFormula="C11H12O4"/>
	<species metaid="M_cpd00373_c" id="M_cpd00373_c" name="Sinapate" compartment="c" charge="-1" initialConcentration="0" hasOnlySubstanceUnits="false" boundaryCondition="false" constant="false" fbc:chemicalFormula="C11H11O5"/>
	<species metaid="M_cpd00268_c" id="M_cpd00268_c" name="H2S2O3" compartment="c" charge="-1" initialConcentration="0" hasOnlySubstanceUnits="false" boundaryCondition="false" constant="false" fbc:chemicalFormula="HO3S2"/>
	<species metaid="M_cpd11421_c" id="M_cpd11421_c" name="trdrd" compartment="c" charge="0" initialConcentration="0" hasOnlySubstanceUnits="false" boundaryCondition="false" constant="false" fbc:chemicalFormula="C6H9NO2R2S2"/>
	<species metaid="M_cpd00029_c" id="M_cpd00029_c" name="Acetate" compartment="c" charge="-1" initialConcentration="0" hasOnlySubstanceUnits="false" boundaryCondition="false" constant="false" fbc:chemicalFormula="C2H3O2"/>
	<species metaid="M_cpd00081_c" id="M_cpd00081_c" name="Sulfite" compartment="c" charge="-1" initialConcentration="0" hasOnlySubstanceUnits="false" boundaryCondition="false" constant="false" fbc:chemicalFormula="HO3S"/>
	<species metaid="M_cpd11420_c" id="M_cpd11420_c" name="trdox" compartment="c" charge="0" initialConcentration="0" hasOnlySubstanceUnits="false" boundaryCondition="false" constant="false" fbc:chemicalFormula="C6H7NO2R2S2"/>
	<species metaid="M_cpd15423_c" id="M_cpd15423_c" name="CDP-1,2-ditetradecanoylglycerol" compartment="c" charge="-2" initialConcentration="0" hasOnlySubstanceUnits="false" boundaryCondition="false" constant="false" fbc:chemicalFormula="C40H71N3O15P2"/>
	<species metaid="M_cpd15553_c" id="M_cpd15553_c" name="phosphatidylserine ditetradecanoyl" compartment="c" charge="-2" initialConcentration="0" hasOnlySubstanceUnits="false" boundaryCondition="false" constant="false" fbc:chemicalFormula="C34H64NO10P"/>
	<species metaid="M_cpd03189_c" id="M_cpd03189_c" name="3-Carboxy-1-hydroxypropyl-ThPP" compartment="c" charge="-2" initialConcentration="0" hasOnlySubstanceUnits="false" boundaryCondition="false" constant="false" fbc:chemicalFormula="C16H22N4O10P2S"/>
	<species metaid="M_cpd00860_c" id="M_cpd00860_c" name="S-Succinyldihydrolipoamide" compartment="c" charge="-1" initialConcentration="0" hasOnlySubstanceUnits="false" boundaryCondition="false" constant="false" fbc:chemicalFormula="C12H20NO4S2"/>
	<species metaid="M_cpd00635_e" id="M_cpd00635_e" name="Cbl_b" compartment="e" charge="2" initialConcentration="0" hasOnlySubstanceUnits="false" boundaryCondition="true" constant="false" fbc:chemicalFormula="C62H91CoN13O14P"/>
	<species metaid="M_cpd00635_c" id="M_cpd00635_c" name="Cbl" compartment="c" charge="2" initialConcentration="0" hasOnlySubstanceUnits="false" boundaryCondition="false" constant="false" fbc:chemicalFormula="C62H91CoN13O14P"/>
	<species metaid="M_cpd15418_c" id="M_cpd15418_c" name="CDP-1,2-dihexadec-9-enoylglycerol" compartment="c" charge="-2" initialConcentration="0" hasOnlySubstanceUnits="false" boundaryCondition="false" constant="false" fbc:chemicalFormula="C44H75N3O15P2"/>
	<species metaid="M_cpd15556_c" id="M_cpd15556_c" name="phosphatidylserine dihexadec-9-enoyl" compartment="c" charge="-2" initialConcentration="0" hasOnlySubstanceUnits="false" boundaryCondition="false" constant="false" fbc:chemicalFormula="C38H68NO10P"/>
	<species metaid="M_cpd02090_c" id="M_cpd02090_c" name="Glycerophosphoglycerol" compartment="c" charge="-1" initialConcentration="0" hasOnlySubstanceUnits="false" boundaryCondition="false" constant="false" fbc:chemicalFormula="C6H14O8P"/>
	<species metaid="M_cpd00100_c" id="M_cpd00100_c" name="Glycerol" compartment="c" charge="0" initialConcentration="0" hasOnlySubstanceUnits="false" boundaryCondition="false" constant="false" fbc:chemicalFormula="C3H8O3"/>
	<species metaid="M_cpd01646_c" id="M_cpd01646_c" name="2-Isopropylmalate" compartment="c" charge="-2" initialConcentration="0" hasOnlySubstanceUnits="false" boundaryCondition="false" constant="false" fbc:chemicalFormula="C7H10O5"/>
	<species metaid="M_cpd00242_c" id="M_cpd00242_c" name="H2CO3" compartment="c" charge="-1" initialConcentration="0" hasOnlySubstanceUnits="false" boundaryCondition="false" constant="false" fbc:chemicalFormula="CHO3"/>
	<species metaid="M_cpd12848_c" id="M_cpd12848_c" name="Holo-[carboxylase]" compartment="c" charge="0" initialConcentration="0" hasOnlySubstanceUnits="false" boundaryCondition="false" constant="false" fbc:chemicalFormula="C17H27N5O4R2S"/>
	<species metaid="M_cpd12543_c" id="M_cpd12543_c" name="Carboxybiotin-carboxyl-carrier protein" compartment="c" charge="-1" initialConcentration="0" hasOnlySubstanceUnits="false" boundaryCondition="false" constant="false" fbc:chemicalFormula="C18H26N5O6R2S"/>
	<species metaid="M_cpd02233_c" id="M_cpd02233_c" name="Ciliatine" compartment="c" charge="0" initialConcentration="0" hasOnlySubstanceUnits="false" boundaryCondition="false" constant="false" fbc:chemicalFormula="C2H8NO3P"/>
	<species metaid="M_cpd03379_c" id="M_cpd03379_c" name="CMPciliatine" compartment="c" charge="-1" initialConcentration="0" hasOnlySubstanceUnits="false" boundaryCondition="false" constant="false" fbc:chemicalFormula="C11H19N4O10P2"/>
	<species metaid="M_cpd00239_c" id="M_cpd00239_c" name="H2S" compartment="c" charge="-1" initialConcentration="0" hasOnlySubstanceUnits="false" boundaryCondition="false" constant="false" fbc:chemicalFormula="HS"/>
	<species metaid="M_cpd00383_c" id="M_cpd00383_c" name="Shikimate" compartment="c" charge="-1" initialConcentration="0" hasOnlySubstanceUnits="false" boundaryCondition="false" constant="false" fbc:chemicalFormula="C7H9O5"/>
	<species metaid="M_cpd02030_c" id="M_cpd02030_c" name="3-phosphoshikimate" compartment="c" charge="-3" initialConcentration="0" hasOnlySubstanceUnits="false" boundaryCondition="false" constant="false" fbc:chemicalFormula="C7H8O8P"/>
	<species metaid="M_cpd00873_c" id="M_cpd00873_c" name="Nicotinate ribonucleotide" compartment="c" charge="-2" initialConcentration="0" hasOnlySubstanceUnits="false" boundaryCondition="false" constant="false" fbc:chemicalFormula="C11H12NO9P"/>
	<species metaid="M_cpd03471_c" id="M_cpd03471_c" name="Nicotinate D-ribonucleoside" compartment="c" charge="0" initialConcentration="0" hasOnlySubstanceUnits="false" boundaryCondition="false" constant="false" fbc:chemicalFormula="C11H13NO6"/>
	<species metaid="M_cpd00219_c" id="M_cpd00219_c" name="Prephenate" compartment="c" charge="-2" initialConcentration="0" hasOnlySubstanceUnits="false" boundaryCondition="false" constant="false" fbc:chemicalFormula="C10H8O6"/>
	<species metaid="M_cpd00868_c" id="M_cpd00868_c" name="p-hydroxyphenylpyruvate" compartment="c" charge="-1" initialConcentration="0" hasOnlySubstanceUnits="false" boundaryCondition="false" constant="false" fbc:chemicalFormula="C9H7O4"/>
	<species metaid="M_cpd00485_c" id="M_cpd00485_c" name="D-Mannose1-phosphate" compartment="c" charge="-2" initialConcentration="0" hasOnlySubstanceUnits="false" boundaryCondition="false" constant="false" fbc:chemicalFormula="C6H11O9P"/>
	<species metaid="M_cpd00044_c" id="M_cpd00044_c" name="3-phosphoadenylylsulfate" compartment="c" charge="-4" initialConcentration="0" hasOnlySubstanceUnits="false" boundaryCondition="false" constant="false" fbc:chemicalFormula="C10H11N5O13P2S"/>
	<species metaid="M_cpd00504_c" id="M_cpd00504_c" name="LL-2,6-Diaminopimelate" compartment="c" charge="0" initialConcentration="0" hasOnlySubstanceUnits="false" boundaryCondition="false" constant="false" fbc:chemicalFormula="C7H14N2O4"/>
	<species metaid="M_cpd00516_c" id="M_cpd00516_c" name="meso-2,6-Diaminopimelate" compartment="c" charge="0" initialConcentration="0" hasOnlySubstanceUnits="false" boundaryCondition="false" constant="false" fbc:chemicalFormula="C7H14N2O4"/>
	<species metaid="M_cpd00905_c" id="M_cpd00905_c" name="Guanosine 3',5'-bis(diphosphate)" compartment="c" charge="-4" initialConcentration="0" hasOnlySubstanceUnits="false" boundaryCondition="false" constant="false" fbc:chemicalFormula="C10H13N5O17P4"/>
	<species metaid="M_cpd00035_c" id="M_cpd00035_c" name="L-Alanine" compartment="c" charge="0" initialConcentration="0" hasOnlySubstanceUnits="false" boundaryCondition="false" constant="false" fbc:chemicalFormula="C3H7NO2"/>
	<species metaid="M_cpd15500_c" id="M_cpd15500_c" name="Menaquinone 8" compartment="c" charge="0" initialConcentration="0" hasOnlySubstanceUnits="false" boundaryCondition="false" constant="false" fbc:chemicalFormula="C51H72O2"/>
	<species metaid="M_cpd15499_c" id="M_cpd15499_c" name="Menaquinol 8" compartment="c" charge="0" initialConcentration="0" hasOnlySubstanceUnits="false" boundaryCondition="false" constant="false" fbc:chemicalFormula="C51H74O2"/>
	<species metaid="M_cpd02791_c" id="M_cpd02791_c" name="methylthioribulose-1-phosphate" compartment="c" charge="-2" initialConcentration="0" hasOnlySubstanceUnits="false" boundaryCondition="false" constant="false" fbc:chemicalFormula="C6H11O7PS"/>
	<species metaid="M_cpd11295_c" id="M_cpd11295_c" name="2,3-diketo5-methylthio-1-phosphopentane" compartment="c" charge="-2" initialConcentration="0" hasOnlySubstanceUnits="false" boundaryCondition="false" constant="false" fbc:chemicalFormula="C6H9O6PS"/>
	<species metaid="M_cpd02626_c" id="M_cpd02626_c" name="1-Pyrroline-4-hydroxy-2-carboxylate" compartment="c" charge="-1" initialConcentration="0" hasOnlySubstanceUnits="false" boundaryCondition="false" constant="false" fbc:chemicalFormula="C5H6NO3"/>
	<species metaid="M_cpd00340_c" id="M_cpd00340_c" name="2,5-Dioxopentanoate" compartment="c" charge="-1" initialConcentration="0" hasOnlySubstanceUnits="false" boundaryCondition="false" constant="false" fbc:chemicalFormula="C5H5O4"/>
	<species metaid="M_cpd01270_c" id="M_cpd01270_c" name="FMNH2" compartment="c" charge="-2" initialConcentration="0" hasOnlySubstanceUnits="false" boundaryCondition="false" constant="false" fbc:chemicalFormula="C17H21N4O9P"/>
	<species metaid="M_cpd09878_c" id="M_cpd09878_c" name="Sulfoacetate" compartment="c" charge="-2" initialConcentration="0" hasOnlySubstanceUnits="false" boundaryCondition="false" constant="false" fbc:chemicalFormula="C2H2O5S"/>
	<species metaid="M_cpd00040_c" id="M_cpd00040_c" name="Glyoxalate" compartment="c" charge="-1" initialConcentration="0" hasOnlySubstanceUnits="false" boundaryCondition="false" constant="false" fbc:chemicalFormula="C2HO3"/>
	<species metaid="M_cpd00050_c" id="M_cpd00050_c" name="FMN" compartment="c" charge="-2" initialConcentration="0" hasOnlySubstanceUnits="false" boundaryCondition="false" constant="false" fbc:chemicalFormula="C17H19N4O9P"/>
	<species metaid="M_cpd02574_c" id="M_cpd02574_c" name="methylthioribose-1-phosphate" compartment="c" charge="-2" initialConcentration="0" hasOnlySubstanceUnits="false" boundaryCondition="false" constant="false" fbc:chemicalFormula="C6H11O7PS"/>
	<species metaid="M_cpd02547_c" id="M_cpd02547_c" name="(R)-1-Aminopropan-2-yl phosphate" compartment="c" charge="-1" initialConcentration="0" hasOnlySubstanceUnits="false" boundaryCondition="false" constant="false" fbc:chemicalFormula="C3H9NO4P"/>
	<species metaid="M_cpd03917_c" id="M_cpd03917_c" name="Adenosylcobyric acid" compartment="c" charge="3" initialConcentration="0" hasOnlySubstanceUnits="false" boundaryCondition="false" constant="false" fbc:chemicalFormula="C55H79CoN15O11"/>
	<species metaid="M_cpd03919_c" id="M_cpd03919_c" name="Adenosyl cobinamide phosphate" compartment="c" charge="2" initialConcentration="0" hasOnlySubstanceUnits="false" boundaryCondition="false" constant="false" fbc:chemicalFormula="C58H86CoN16O14P"/>
	<species metaid="M_cpd00652_c" id="M_cpd00652_c" name="D-Mucic acid" compartment="c" charge="-2" initialConcentration="0" hasOnlySubstanceUnits="false" boundaryCondition="false" constant="false" fbc:chemicalFormula="C6H8O8"/>
	<species metaid="M_cpd00515_c" id="M_cpd00515_c" name="5-Dehydro-4-deoxy-D-glucarate" compartment="c" charge="-2" initialConcentration="0" hasOnlySubstanceUnits="false" boundaryCondition="false" constant="false" fbc:chemicalFormula="C6H6O7"/>
	<species metaid="M_cpd00689_c" id="M_cpd00689_c" name="Porphobilinogen" compartment="c" charge="-1" initialConcentration="0" hasOnlySubstanceUnits="false" boundaryCondition="false" constant="false" fbc:chemicalFormula="C10H13N2O4"/>
	<species metaid="M_cpd00755_c" id="M_cpd00755_c" name="Hydroxymethylbilane" compartment="c" charge="-8" initialConcentration="0" hasOnlySubstanceUnits="false" boundaryCondition="false" constant="false" fbc:chemicalFormula="C40H38N4O17"/>
	<species metaid="M_cpd00196_c" id="M_cpd00196_c" name="Acetylphosphate" compartment="c" charge="-2" initialConcentration="0" hasOnlySubstanceUnits="false" boundaryCondition="false" constant="false" fbc:chemicalFormula="C2H3O5P"/>
	<species metaid="M_cpd11472_c" id="M_cpd11472_c" name="Hexanoyl-ACP" compartment="c" charge="-2" initialConcentration="0" hasOnlySubstanceUnits="false" boundaryCondition="false" constant="false" fbc:chemicalFormula="C17H31N2O8PRS"/>
	<species metaid="M_cpd11490_c" id="M_cpd11490_c" name="3-oxooctanoyl-acp" compartment="c" charge="-2" initialConcentration="0" hasOnlySubstanceUnits="false" boundaryCondition="false" constant="false" fbc:chemicalFormula="C19H34N2O9PRS"/>
	<species metaid="M_cpd15529_c" id="M_cpd15529_c" name="phosphatidylethanolamine ditetradecanoyl" compartment="c" charge="0" initialConcentration="0" hasOnlySubstanceUnits="false" boundaryCondition="false" constant="false" fbc:chemicalFormula="C33H66NO8P"/>
	<species metaid="M_cpd15336_c" id="M_cpd15336_c" name="2-Acyl-sn-glycero-3-phosphoethanolamine dodecanoyl" compartment="c" charge="0" initialConcentration="0" hasOnlySubstanceUnits="false" boundaryCondition="false" constant="false" fbc:chemicalFormula="C17H36NO7P"/>
	<species metaid="M_cpd00223_c" id="M_cpd00223_c" name="Glycerate" compartment="c" charge="-1" initialConcentration="0" hasOnlySubstanceUnits="false" boundaryCondition="false" constant="false" fbc:chemicalFormula="C3H5O4"/>
	<species metaid="M_cpd00169_c" id="M_cpd00169_c" name="3-Phosphoglycerate" compartment="c" charge="-3" initialConcentration="0" hasOnlySubstanceUnits="false" boundaryCondition="false" constant="false" fbc:chemicalFormula="C3H4O7P"/>
	<species metaid="M_cpd00760_c" id="M_cpd00760_c" name="2-Methylbutyryl-CoA" compartment="c" charge="-4" initialConcentration="0" hasOnlySubstanceUnits="false" boundaryCondition="false" constant="false" fbc:chemicalFormula="C26H40N7O17P3S"/>
	<species metaid="M_cpd11495_c" id="M_cpd11495_c" name="2-methylbutyryl-ACP" compartment="c" charge="-2" initialConcentration="0" hasOnlySubstanceUnits="false" boundaryCondition="false" constant="false" fbc:chemicalFormula="C16H29N2O8PRS"/>
	<species metaid="M_cpd00655_c" id="M_cpd00655_c" name="Dephospho-CoA" compartment="c" charge="-2" initialConcentration="0" hasOnlySubstanceUnits="false" boundaryCondition="false" constant="false" fbc:chemicalFormula="C21H33N7O13P2S"/>
	<species metaid="M_cpd01775_c" id="M_cpd01775_c" name="Phosphoribosyl-ATP" compartment="c" charge="-5" initialConcentration="0" hasOnlySubstanceUnits="false" boundaryCondition="false" constant="false" fbc:chemicalFormula="C15H20N5O20P4"/>
	<species metaid="M_cpd00858_c" id="M_cpd00858_c" name="L-Glutamate5-semialdehyde" compartment="c" charge="0" initialConcentration="0" hasOnlySubstanceUnits="false" boundaryCondition="false" constant="false" fbc:chemicalFormula="C5H9NO3"/>
	<species metaid="M_cpd02431_c" id="M_cpd02431_c" name="1-Pyrroline-5-carboxylate" compartment="c" charge="-1" initialConcentration="0" hasOnlySubstanceUnits="false" boundaryCondition="false" constant="false" fbc:chemicalFormula="C5H6NO2"/>
	<species metaid="M_cpd00498_c" id="M_cpd00498_c" name="2-Aceto-2-hydroxybutanoate" compartment="c" charge="-1" initialConcentration="0" hasOnlySubstanceUnits="false" boundaryCondition="false" constant="false" fbc:chemicalFormula="C6H9O4"/>
	<species metaid="M_cpd10162_c" id="M_cpd10162_c" name="(R)-3-Hydroxy-3-methyl-2-oxopentanoate" compartment="c" charge="-1" initialConcentration="0" hasOnlySubstanceUnits="false" boundaryCondition="false" constant="false" fbc:chemicalFormula="C6H9O4"/>
	<species metaid="M_cpd11514_c" id="M_cpd11514_c" name="12-methyl-trans-tetra-dec-2-enoyl-ACP" compartment="c" charge="-1" initialConcentration="0" hasOnlySubstanceUnits="false" boundaryCondition="false" constant="false" fbc:chemicalFormula="C26H47N2O8PRS"/>
	<species metaid="M_cpd11515_c" id="M_cpd11515_c" name="12-methyl-tetra-decanoyl-ACP" compartment="c" charge="-2" initialConcentration="0" hasOnlySubstanceUnits="false" boundaryCondition="false" constant="false" fbc:chemicalFormula="C26H49N2O8PRS"/>
	<species metaid="M_cpd15352_c" id="M_cpd15352_c" name="2-Demethylmenaquinone 8" compartment="c" charge="0" initialConcentration="0" hasOnlySubstanceUnits="false" boundaryCondition="false" constant="false" fbc:chemicalFormula="C50H70O2"/>
	<species metaid="M_cpd15353_c" id="M_cpd15353_c" name="2-Demethylmenaquinol 8" compartment="c" charge="0" initialConcentration="0" hasOnlySubstanceUnits="false" boundaryCondition="false" constant="false" fbc:chemicalFormula="C50H72O2"/>
	<species metaid="M_cpd00203_c" id="M_cpd00203_c" name="1,3-Bisphospho-D-glycerate" compartment="c" charge="-4" initialConcentration="0" hasOnlySubstanceUnits="false" boundaryCondition="false" constant="false" fbc:chemicalFormula="C3H4O10P2"/>
	<species metaid="M_cpd00001_e" id="M_cpd00001_e" name="H2O_b" compartment="e" charge="0" initialConcentration="0" hasOnlySubstanceUnits="false" boundaryCondition="true" constant="false" fbc:chemicalFormula="H2O"/>
	<species metaid="M_cpd00867_c" id="M_cpd00867_c" name="Inositol 1-phosphate" compartment="c" charge="-2" initialConcentration="0" hasOnlySubstanceUnits="false" boundaryCondition="false" constant="false" fbc:chemicalFormula="C6H11O9P"/>
	<species metaid="M_cpd00121_c" id="M_cpd00121_c" name="L-Inositol" compartment="c" charge="0" initialConcentration="0" hasOnlySubstanceUnits="false" boundaryCondition="false" constant="false" fbc:chemicalFormula="C6H12O6"/>
	<species metaid="M_cpd11545_c" id="M_cpd11545_c" name="isobutyryl-ACP" compartment="c" charge="-2" initialConcentration="0" hasOnlySubstanceUnits="false" boundaryCondition="false" constant="false" fbc:chemicalFormula="C15H27N2O8PRS"/>
	<species metaid="M_cpd08301_c" id="M_cpd08301_c" name="2-C-methyl-D-erythritol2-4-cyclodiphosphate" compartment="c" charge="-2" initialConcentration="0" hasOnlySubstanceUnits="false" boundaryCondition="false" constant="false" fbc:chemicalFormula="C5H10O9P2"/>
	<species metaid="M_cpd11538_c" id="M_cpd11538_c" name="13-methyl-3-hydroxy-tetra-decanoyl-ACP" compartment="c" charge="-1" initialConcentration="0" hasOnlySubstanceUnits="false" boundaryCondition="false" constant="false" fbc:chemicalFormula="C26H49N2O9PRS"/>
	<species metaid="M_cpd00774_c" id="M_cpd00774_c" name="UroporphyrinogenIII" compartment="c" charge="-8" initialConcentration="0" hasOnlySubstanceUnits="false" boundaryCondition="false" constant="false" fbc:chemicalFormula="C40H36N4O16"/>
	<species metaid="M_cpd02999_c" id="M_cpd02999_c" name="GD1a" compartment="c" charge="-2" initialConcentration="0" hasOnlySubstanceUnits="false" boundaryCondition="false" constant="false" fbc:chemicalFormula="C67H111N4O39R"/>
	<species metaid="M_cpd03660_c" id="M_cpd03660_c" name="GT1b" compartment="c" charge="-3" initialConcentration="0" hasOnlySubstanceUnits="false" boundaryCondition="false" constant="false" fbc:chemicalFormula="C78H127N5O47R"/>
	<species metaid="M_cpd15557_c" id="M_cpd15557_c" name="phosphatidylserine dioctadecanoyl" compartment="c" charge="-2" initialConcentration="0" hasOnlySubstanceUnits="false" boundaryCondition="false" constant="false" fbc:chemicalFormula="C42H80NO10P"/>
	<species metaid="M_cpd15533_c" id="M_cpd15533_c" name="phosphatidylethanolamine dioctadecanoyl" compartment="c" charge="0" initialConcentration="0" hasOnlySubstanceUnits="false" boundaryCondition="false" constant="false" fbc:chemicalFormula="C41H82NO8P"/>
	<species metaid="M_cpd01357_c" id="M_cpd01357_c" name="(R)-Mandelate" compartment="c" charge="-1" initialConcentration="0" hasOnlySubstanceUnits="false" boundaryCondition="false" constant="false" fbc:chemicalFormula="C8H7O3"/>
	<species metaid="M_cpd01447_c" id="M_cpd01447_c" name="Benzoylformate" compartment="c" charge="-1" initialConcentration="0" hasOnlySubstanceUnits="false" boundaryCondition="false" constant="false" fbc:chemicalFormula="C8H5O3"/>
	<species metaid="M_cpd00286_c" id="M_cpd00286_c" name="Undecaprenylphosphate" compartment="c" charge="-2" initialConcentration="0" hasOnlySubstanceUnits="false" boundaryCondition="false" constant="false" fbc:chemicalFormula="C55H89O4P"/>
	<species metaid="M_cpd02862_c" id="M_cpd02862_c" name="UDPMurAc(oyl-L-Ala-D-gamma-Glu-L-Lys-D-Ala-D-Ala)" compartment="c" charge="-3" initialConcentration="0" hasOnlySubstanceUnits="false" boundaryCondition="false" constant="false" fbc:chemicalFormula="C40H62N9O26P2"/>
	<species metaid="M_cpd02948_c" id="M_cpd02948_c" name="MurAc(oyl-L-Ala-D-gamma-Glu-L-Lys-D-Ala-D-Ala)-diphospho- undecaprenol" compartment="c" charge="-3" initialConcentration="0" hasOnlySubstanceUnits="false" boundaryCondition="false" constant="false" fbc:chemicalFormula="C86H140N7O21P2"/>
	<species metaid="M_cpd02857_c" id="M_cpd02857_c" name="DAHP" compartment="c" charge="-3" initialConcentration="0" hasOnlySubstanceUnits="false" boundaryCondition="false" constant="false" fbc:chemicalFormula="C7H10O10P"/>
	<species metaid="M_cpd00699_c" id="M_cpd00699_c" name="5-Dehydroquinate" compartment="c" charge="-1" initialConcentration="0" hasOnlySubstanceUnits="false" boundaryCondition="false" constant="false" fbc:chemicalFormula="C7H9O6"/>
	<species metaid="M_cpd00089_c" id="M_cpd00089_c" name="Glucose-1-phosphate" compartment="c" charge="-2" initialConcentration="0" hasOnlySubstanceUnits="false" boundaryCondition="false" constant="false" fbc:chemicalFormula="C6H11O9P"/>
	<species metaid="M_cpd00387_c" id="M_cpd00387_c" name="ADPglucose" compartment="c" charge="-2" initialConcentration="0" hasOnlySubstanceUnits="false" boundaryCondition="false" constant="false" fbc:chemicalFormula="C16H23N5O15P2"/>
	<species metaid="M_cpd00192_c" id="M_cpd00192_c" name="4-Coumaroyl-CoA" compartment="c" charge="-4" initialConcentration="0" hasOnlySubstanceUnits="false" boundaryCondition="false" constant="false" fbc:chemicalFormula="C30H38N7O18P3S"/>
	<species metaid="M_cpd05630_c" id="M_cpd05630_c" name="Pelargonin" compartment="c" charge="0" initialConcentration="0" hasOnlySubstanceUnits="false" boundaryCondition="false" constant="false" fbc:chemicalFormula="C27H30O15"/>
	<species metaid="M_cpd15065_c" id="M_cpd15065_c" name="Pelargonidin 3-O-beta-D-glucoside 5-O-(6-coumaroyl-beta-D-glucoside)" compartment="c" charge="0" initialConcentration="0" hasOnlySubstanceUnits="false" boundaryCondition="false" constant="false" fbc:chemicalFormula="C36H36O17"/>
	<species metaid="M_cpd04539_c" id="M_cpd04539_c" name="2-Amino-3-oxo-4-phosphonooxybutyrate" compartment="c" charge="-2" initialConcentration="0" hasOnlySubstanceUnits="false" boundaryCondition="false" constant="false" fbc:chemicalFormula="C4H6NO7P"/>
	<species metaid="M_cpd11468_c" id="M_cpd11468_c" name="Dodecanoyl-ACP" compartment="c" charge="-2" initialConcentration="0" hasOnlySubstanceUnits="false" boundaryCondition="false" constant="false" fbc:chemicalFormula="C23H44N2O8PRS"/>
	<species metaid="M_cpd11469_c" id="M_cpd11469_c" name="(2E)-Dodecenoyl-[acp]" compartment="c" charge="-2" initialConcentration="0" hasOnlySubstanceUnits="false" boundaryCondition="false" constant="false" fbc:chemicalFormula="C23H41N2O8PRS"/>
	<species metaid="M_cpd00058_e" id="M_cpd00058_e" name="Cu2+_b" compartment="e" charge="2" initialConcentration="0" hasOnlySubstanceUnits="false" boundaryCondition="true" constant="false" fbc:chemicalFormula="Cu"/>
	<species metaid="M_cpd00058_c" id="M_cpd00058_c" name="Cu2+" compartment="c" charge="2" initialConcentration="0" hasOnlySubstanceUnits="false" boundaryCondition="false" constant="false" fbc:chemicalFormula="Cu"/>
	<species metaid="M_cpd03915_c" id="M_cpd03915_c" name="Cob(I)yrinate diamide" compartment="c" charge="-2" initialConcentration="0" hasOnlySubstanceUnits="false" boundaryCondition="false" constant="false" fbc:chemicalFormula="C45H59CoN6O12"/>
	<species metaid="M_cpd00421_c" id="M_cpd00421_c" name="Triphosphate" compartment="c" charge="-3" initialConcentration="0" hasOnlySubstanceUnits="false" boundaryCondition="false" constant="false" fbc:chemicalFormula="H2O10P3"/>
	<species metaid="M_cpd03916_c" id="M_cpd03916_c" name="Adenosyl cobyrinate diamide" compartment="c" charge="-1" initialConcentration="0" hasOnlySubstanceUnits="false" boundaryCondition="false" constant="false" fbc:chemicalFormula="C55H71CoN11O15"/>
	<species metaid="M_cpd01489_c" id="M_cpd01489_c" name="beta-Alanopine" compartment="c" charge="-1" initialConcentration="0" hasOnlySubstanceUnits="false" boundaryCondition="false" constant="false" fbc:chemicalFormula="C6H10NO4"/>
	<species metaid="M_cpd00085_c" id="M_cpd00085_c" name="beta-Alanine" compartment="c" charge="0" initialConcentration="0" hasOnlySubstanceUnits="false" boundaryCondition="false" constant="false" fbc:chemicalFormula="C3H7NO2"/>
	<species metaid="M_cpd00087_c" id="M_cpd00087_c" name="Tetrahydrofolate" compartment="c" charge="-2" initialConcentration="0" hasOnlySubstanceUnits="false" boundaryCondition="false" constant="false" fbc:chemicalFormula="C19H21N7O6"/>
	<species metaid="M_cpd02152_c" id="M_cpd02152_c" name="L-Argininosuccinate" compartment="c" charge="-1" initialConcentration="0" hasOnlySubstanceUnits="false" boundaryCondition="false" constant="false" fbc:chemicalFormula="C10H17N4O6"/>
	<species metaid="M_cpd00051_c" id="M_cpd00051_c" name="L-Arginine" compartment="c" charge="1" initialConcentration="0" hasOnlySubstanceUnits="false" boundaryCondition="false" constant="false" fbc:chemicalFormula="C6H15N4O2"/>
	<species metaid="M_cpd00641_c" id="M_cpd00641_c" name="L-Histidinol" compartment="c" charge="1" initialConcentration="0" hasOnlySubstanceUnits="false" boundaryCondition="false" constant="false" fbc:chemicalFormula="C6H12N3O"/>
	<species metaid="M_cpd15328_c" id="M_cpd15328_c" name="1-octadec-11-enoyl-sn-glycerol 3-phosphate" compartment="c" charge="-1" initialConcentration="0" hasOnlySubstanceUnits="false" boundaryCondition="false" constant="false" fbc:chemicalFormula="C21H40O7P"/>
	<species metaid="M_cpd15687_c" id="M_cpd15687_c" name="CDP-1,2-dianteisopentadecanoylglycerol" compartment="c" charge="-2" initialConcentration="0" hasOnlySubstanceUnits="false" boundaryCondition="false" constant="false" fbc:chemicalFormula="C42H75N3O15P2"/>
	<species metaid="M_cpd15693_c" id="M_cpd15693_c" name="Dianteisopentadecanoylphosphatidylserine" compartment="c" charge="-2" initialConcentration="0" hasOnlySubstanceUnits="false" boundaryCondition="false" constant="false" fbc:chemicalFormula="C36H68NO10P"/>
	<species metaid="M_cpd15394_c" id="M_cpd15394_c" name="Allulose 6-phosphate" compartment="c" charge="-1" initialConcentration="0" hasOnlySubstanceUnits="false" boundaryCondition="false" constant="false" fbc:chemicalFormula="C6H12O9P"/>
	<species metaid="M_cpd11549_c" id="M_cpd11549_c" name="4-methyl-pentanoyl-ACP" compartment="c" charge="-1" initialConcentration="0" hasOnlySubstanceUnits="false" boundaryCondition="false" constant="false" fbc:chemicalFormula="C17H31N2O8PRS"/>
	<species metaid="M_cpd11550_c" id="M_cpd11550_c" name="6-methyl-3-oxo-heptanoyl-ACP" compartment="c" charge="-1" initialConcentration="0" hasOnlySubstanceUnits="false" boundaryCondition="false" constant="false" fbc:chemicalFormula="C19H33N2O9PRS"/>
	<species metaid="M_cpd00126_c" id="M_cpd00126_c" name="GMP" compartment="c" charge="-2" initialConcentration="0" hasOnlySubstanceUnits="false" boundaryCondition="false" constant="false" fbc:chemicalFormula="C10H12N5O8P"/>
	<species metaid="M_cpd00626_c" id="M_cpd00626_c" name="dTDPglucose" compartment="c" charge="-2" initialConcentration="0" hasOnlySubstanceUnits="false" boundaryCondition="false" constant="false" fbc:chemicalFormula="C16H24N2O16P2"/>
	<species metaid="M_cpd12547_c" id="M_cpd12547_c" name="L-2-Lysophosphatidylethanolamine" compartment="c" charge="0" initialConcentration="0" hasOnlySubstanceUnits="false" boundaryCondition="false" constant="false" fbc:chemicalFormula="C23H46NO7P"/>
	<species metaid="M_cpd12140_c" id="M_cpd12140_c" name="Protein glutamine" compartment="c" charge="0" initialConcentration="0" hasOnlySubstanceUnits="false" boundaryCondition="false" constant="false" fbc:chemicalFormula="C6H9N3O3R2"/>
	<species metaid="M_cpd11711_c" id="M_cpd11711_c" name="Protein glutamate" compartment="c" charge="-1" initialConcentration="0" hasOnlySubstanceUnits="false" boundaryCondition="false" constant="false" fbc:chemicalFormula="C6H7N2O4R2"/>
	<species metaid="M_cpd08286_c" id="M_cpd08286_c" name="2-C-methyl-D-erythritol4-phosphate" compartment="c" charge="-2" initialConcentration="0" hasOnlySubstanceUnits="false" boundaryCondition="false" constant="false" fbc:chemicalFormula="C5H11O7P"/>
	<species metaid="M_cpd00442_c" id="M_cpd00442_c" name="(3S)-Citryl-CoA" compartment="c" charge="-6" initialConcentration="0" hasOnlySubstanceUnits="false" boundaryCondition="false" constant="false" fbc:chemicalFormula="C27H36N7O22P3S"/>
	<species metaid="M_cpd00767_c" id="M_cpd00767_c" name="N-Acetyl-L-aspartate" compartment="c" charge="-2" initialConcentration="0" hasOnlySubstanceUnits="false" boundaryCondition="false" constant="false" fbc:chemicalFormula="C6H7NO5"/>
	<species metaid="M_cpd00247_c" id="M_cpd00247_c" name="Orotate" compartment="c" charge="-1" initialConcentration="0" hasOnlySubstanceUnits="false" boundaryCondition="false" constant="false" fbc:chemicalFormula="C5H3N2O4"/>
	<species metaid="M_cpd02978_c" id="M_cpd02978_c" name="7,8-Dihydroneopterin 3'-triphosphate" compartment="c" charge="-3" initialConcentration="0" hasOnlySubstanceUnits="false" boundaryCondition="false" constant="false" fbc:chemicalFormula="C9H13N5O13P3"/>
	<species metaid="M_cpd03666_c" id="M_cpd03666_c" name="2,5-Diamino-6-(5'-triphosphoryl-3',4'-trihydroxy-2'-oxopentyl)- amino-4-oxopyrimidine" compartment="c" charge="-3" initialConcentration="0" hasOnlySubstanceUnits="false" boundaryCondition="false" constant="false" fbc:chemicalFormula="C9H15N5O14P3"/>
	<species metaid="M_cpd03607_c" id="M_cpd03607_c" name="4-(Phosphonooxy)-threonine" compartment="c" charge="-2" initialConcentration="0" hasOnlySubstanceUnits="false" boundaryCondition="false" constant="false" fbc:chemicalFormula="C4H8NO7P"/>
	<species metaid="M_cpd01061_c" id="M_cpd01061_c" name="Geranial" compartment="c" charge="0" initialConcentration="0" hasOnlySubstanceUnits="false" boundaryCondition="false" constant="false" fbc:chemicalFormula="C10H16O"/>
	<species metaid="M_cpd15165_c" id="M_cpd15165_c" name="Geranic acid" compartment="c" charge="-1" initialConcentration="0" hasOnlySubstanceUnits="false" boundaryCondition="false" constant="false" fbc:chemicalFormula="C10H15O2"/>
	<species metaid="M_cpd00147_c" id="M_cpd00147_c" name="5-Methylthioadenosine" compartment="c" charge="0" initialConcentration="0" hasOnlySubstanceUnits="false" boundaryCondition="false" constant="false" fbc:chemicalFormula="C11H15N5O3S"/>
	<species metaid="M_cpd00128_c" id="M_cpd00128_c" name="Adenine" compartment="c" charge="0" initialConcentration="0" hasOnlySubstanceUnits="false" boundaryCondition="false" constant="false" fbc:chemicalFormula="C5H5N5"/>
	<species metaid="M_cpd11554_c" id="M_cpd11554_c" name="8-methyl-3-oxo-nonanoyl-ACP" compartment="c" charge="-1" initialConcentration="0" hasOnlySubstanceUnits="false" boundaryCondition="false" constant="false" fbc:chemicalFormula="C21H37N2O9PRS"/>
	<species metaid="M_cpd11555_c" id="M_cpd11555_c" name="8-methyl-3-hydroxy-nonanoyl-ACP" compartment="c" charge="-1" initialConcentration="0" hasOnlySubstanceUnits="false" boundaryCondition="false" constant="false" fbc:chemicalFormula="C21H39N2O9PRS"/>
	<species metaid="M_cpd00357_c" id="M_cpd00357_c" name="TTP" compartment="c" charge="-3" initialConcentration="0" hasOnlySubstanceUnits="false" boundaryCondition="false" constant="false" fbc:chemicalFormula="C10H14N2O14P3"/>
	<species metaid="M_cpd00297_c" id="M_cpd00297_c" name="dTDP" compartment="c" charge="-2" initialConcentration="0" hasOnlySubstanceUnits="false" boundaryCondition="false" constant="false" fbc:chemicalFormula="C10H14N2O11P2"/>
	<species metaid="M_cpd00053_c" id="M_cpd00053_c" name="L-Glutamine" compartment="c" charge="0" initialConcentration="0" hasOnlySubstanceUnits="false" boundaryCondition="false" constant="false" fbc:chemicalFormula="C5H10N2O3"/>
	<species metaid="M_cpd00216_c" id="M_cpd00216_c" name="Chorismate" compartment="c" charge="-2" initialConcentration="0" hasOnlySubstanceUnits="false" boundaryCondition="false" constant="false" fbc:chemicalFormula="C10H8O6"/>
	<species metaid="M_cpd11588_c" id="M_cpd11588_c" name="gly-pro-L" compartment="c" charge="0" initialConcentration="0" hasOnlySubstanceUnits="false" boundaryCondition="false" constant="false" fbc:chemicalFormula="C7H12N2O3"/>
	<species metaid="M_cpd00129_c" id="M_cpd00129_c" name="L-Proline" compartment="c" charge="0" initialConcentration="0" hasOnlySubstanceUnits="false" boundaryCondition="false" constant="false" fbc:chemicalFormula="C5H9NO2"/>
	<species metaid="M_cpd11341_c" id="M_cpd11341_c" name="gamma-glutamyl-gamma-butyraldehyde" compartment="c" charge="0" initialConcentration="0" hasOnlySubstanceUnits="false" boundaryCondition="false" constant="false" fbc:chemicalFormula="C9H16N2O4"/>
	<species metaid="M_cpd11408_c" id="M_cpd11408_c" name="gamma-Glutamyl-GABA" compartment="c" charge="-1" initialConcentration="0" hasOnlySubstanceUnits="false" boundaryCondition="false" constant="false" fbc:chemicalFormula="C9H15N2O5"/>
	<species metaid="M_cpd15546_c" id="M_cpd15546_c" name="Phosphatidylglycerophosphate dihexadec-9-enoyl" compartment="c" charge="-2" initialConcentration="0" hasOnlySubstanceUnits="false" boundaryCondition="false" constant="false" fbc:chemicalFormula="C38H70O13P2"/>
	<species metaid="M_cpd15539_c" id="M_cpd15539_c" name="Phosphatidylglycerol dihexadec-9-enoyl" compartment="c" charge="-1" initialConcentration="0" hasOnlySubstanceUnits="false" boundaryCondition="false" constant="false" fbc:chemicalFormula="C38H70O10P"/>
	<species metaid="M_cpd00296_c" id="M_cpd00296_c" name="dGMP" compartment="c" charge="-2" initialConcentration="0" hasOnlySubstanceUnits="false" boundaryCondition="false" constant="false" fbc:chemicalFormula="C10H12N5O7P"/>
	<species metaid="M_cpd00277_c" id="M_cpd00277_c" name="Deoxyguanosine" compartment="c" charge="0" initialConcentration="0" hasOnlySubstanceUnits="false" boundaryCondition="false" constant="false" fbc:chemicalFormula="C10H13N5O4"/>
	<species metaid="M_cpd11438_c" id="M_cpd11438_c" name="fa4" compartment="c" charge="-1" initialConcentration="0" hasOnlySubstanceUnits="false" boundaryCondition="false" constant="false" fbc:chemicalFormula="C15H29O2"/>
	<species metaid="M_cpd11439_c" id="M_cpd11439_c" name="fa4coa" compartment="c" charge="-3" initialConcentration="0" hasOnlySubstanceUnits="false" boundaryCondition="false" constant="false" fbc:chemicalFormula="C36H61N7O17P3S"/>
	<species metaid="M_cpd01017_e" id="M_cpd01017_e" name="Cys-Gly_b" compartment="e" charge="0" initialConcentration="0" hasOnlySubstanceUnits="false" boundaryCondition="true" constant="false" fbc:chemicalFormula="C5H10N2O3S"/>
	<species metaid="M_cpd01017_c" id="M_cpd01017_c" name="Cys-Gly" compartment="c" charge="0" initialConcentration="0" hasOnlySubstanceUnits="false" boundaryCondition="false" constant="false" fbc:chemicalFormula="C5H10N2O3S"/>
	<species metaid="M_cpd15339_c" id="M_cpd15339_c" name="2-Acyl-sn-glycero-3-phosphoethanolamine (n-C16:0)" compartment="c" charge="0" initialConcentration="0" hasOnlySubstanceUnits="false" boundaryCondition="false" constant="false" fbc:chemicalFormula="C21H44NO7P"/>
	<species metaid="M_cpd00214_c" id="M_cpd00214_c" name="Palmitate" compartment="c" charge="-1" initialConcentration="0" hasOnlySubstanceUnits="false" boundaryCondition="false" constant="false" fbc:chemicalFormula="C16H31O2"/>
	<species metaid="M_cpd11570_c" id="M_cpd11570_c" name="3-Oxooctodecanoyl-ACP" compartment="c" charge="-1" initialConcentration="0" hasOnlySubstanceUnits="false" boundaryCondition="false" constant="false" fbc:chemicalFormula="C29H53N2O9PRS"/>
	<species metaid="M_cpd11571_c" id="M_cpd11571_c" name="3-Hydroxyoctodecanoyl-ACP" compartment="c" charge="-1" initialConcentration="0" hasOnlySubstanceUnits="false" boundaryCondition="false" constant="false" fbc:chemicalFormula="C29H55N2O9PRS"/>
	<species metaid="M_cpd01306_c" id="M_cpd01306_c" name="Cycloartenol" compartment="c" charge="0" initialConcentration="0" hasOnlySubstanceUnits="false" boundaryCondition="false" constant="false" fbc:chemicalFormula="C30H50O"/>
	<species metaid="M_cpd00019_c" id="M_cpd00019_c" name="S-Adenosyl-homocysteine" compartment="c" charge="0" initialConcentration="0" hasOnlySubstanceUnits="false" boundaryCondition="false" constant="false" fbc:chemicalFormula="C14H20N6O5S"/>
	<species metaid="M_cpd05727_c" id="M_cpd05727_c" name="24-Methylenecycloartanol" compartment="c" charge="0" initialConcentration="0" hasOnlySubstanceUnits="false" boundaryCondition="false" constant="false" fbc:chemicalFormula="C31H52O"/>
	<species metaid="M_cpd01324_c" id="M_cpd01324_c" name="L-Histidinal" compartment="c" charge="1" initialConcentration="0" hasOnlySubstanceUnits="false" boundaryCondition="false" constant="false" fbc:chemicalFormula="C6H10N3O"/>
	<species metaid="M_cpd15679_c" id="M_cpd15679_c" name="1,2-diisotetradecanoyl-sn-glycerol 3-phosphate" compartment="c" charge="-1" initialConcentration="0" hasOnlySubstanceUnits="false" boundaryCondition="false" constant="false" fbc:chemicalFormula="C31H60O8P"/>
	<species metaid="M_cpd15720_c" id="M_cpd15720_c" name="Dianteisopentadecanoylphosphatidylglycerophosphate" compartment="c" charge="-2" initialConcentration="0" hasOnlySubstanceUnits="false" boundaryCondition="false" constant="false" fbc:chemicalFormula="C36H70O13P2"/>
	<species metaid="M_cpd01651_c" id="M_cpd01651_c" name="L-3-Cyanoalanine" compartment="c" charge="0" initialConcentration="0" hasOnlySubstanceUnits="false" boundaryCondition="false" constant="false" fbc:chemicalFormula="C4H6N2O2"/>
	<species metaid="M_cpd03407_c" id="M_cpd03407_c" name="gamma-Glutamyl-beta-cyanoalanine" compartment="c" charge="-1" initialConcentration="0" hasOnlySubstanceUnits="false" boundaryCondition="false" constant="false" fbc:chemicalFormula="C9H12N3O5"/>
	<species metaid="M_cpd00013_e" id="M_cpd00013_e" name="NH3_b" compartment="e" charge="1" initialConcentration="0" hasOnlySubstanceUnits="false" boundaryCondition="true" constant="false" fbc:chemicalFormula="H4N"/>
	<species metaid="M_cpd15322_c" id="M_cpd15322_c" name="1-Acyl-sn-glycero-3-phosphoglycerol hexadec-9-enoyl" compartment="c" charge="-1" initialConcentration="0" hasOnlySubstanceUnits="false" boundaryCondition="false" constant="false" fbc:chemicalFormula="C22H42O9P"/>
	<species metaid="M_cpd15343_c" id="M_cpd15343_c" name="2-Acyl-sn-glycero-3-phosphoglycerol dodecanoyl" compartment="c" charge="-1" initialConcentration="0" hasOnlySubstanceUnits="false" boundaryCondition="false" constant="false" fbc:chemicalFormula="C18H36O9P"/>
	<species metaid="M_cpd00224_c" id="M_cpd00224_c" name="L-Arabinose" compartment="c" charge="0" initialConcentration="0" hasOnlySubstanceUnits="false" boundaryCondition="false" constant="false" fbc:chemicalFormula="C5H10O5"/>
	<species metaid="M_cpd00397_c" id="M_cpd00397_c" name="L-Ribulose" compartment="c" charge="0" initialConcentration="0" hasOnlySubstanceUnits="false" boundaryCondition="false" constant="false" fbc:chemicalFormula="C5H10O5"/>
	<species metaid="M_cpd00957_c" id="M_cpd00957_c" name="2,5-Diamino-6-(5'-phosphoribosylamino)-4-pyrimidineone" compartment="c" charge="-2" initialConcentration="0" hasOnlySubstanceUnits="false" boundaryCondition="false" constant="false" fbc:chemicalFormula="C9H14N5O8P"/>
	<species metaid="M_cpd00863_c" id="M_cpd00863_c" name="beta-D-Glucose 6-phosphate" compartment="c" charge="-2" initialConcentration="0" hasOnlySubstanceUnits="false" boundaryCondition="false" constant="false" fbc:chemicalFormula="C6H11O9P"/>
	<species metaid="M_cpd02415_c" id="M_cpd02415_c" name="Serine phosphoethanolamine" compartment="c" charge="0" initialConcentration="0" hasOnlySubstanceUnits="false" boundaryCondition="false" constant="false" fbc:chemicalFormula="C5H13N2O6P"/>
	<species metaid="M_cpd00285_c" id="M_cpd00285_c" name="Phosphoethanolamine" compartment="c" charge="-1" initialConcentration="0" hasOnlySubstanceUnits="false" boundaryCondition="false" constant="false" fbc:chemicalFormula="C2H7NO4P"/>
	<species metaid="M_cpd00159_c" id="M_cpd00159_c" name="L-Lactate" compartment="c" charge="-1" initialConcentration="0" hasOnlySubstanceUnits="false" boundaryCondition="false" constant="false" fbc:chemicalFormula="C3H5O3"/>
	<species metaid="M_cpd11553_c" id="M_cpd11553_c" name="6-methyl-heptanoyl-ACP" compartment="c" charge="-1" initialConcentration="0" hasOnlySubstanceUnits="false" boundaryCondition="false" constant="false" fbc:chemicalFormula="C19H35N2O8PRS"/>
	<species metaid="M_cpd15327_c" id="M_cpd15327_c" name="1-hexadecanoyl-sn-glycerol 3-phosphate" compartment="c" charge="-1" initialConcentration="0" hasOnlySubstanceUnits="false" boundaryCondition="false" constant="false" fbc:chemicalFormula="C19H38O7P"/>
	<species metaid="M_cpd00186_c" id="M_cpd00186_c" name="D-Glutamate" compartment="c" charge="-1" initialConcentration="0" hasOnlySubstanceUnits="false" boundaryCondition="false" constant="false" fbc:chemicalFormula="C5H8NO4"/>
	<species metaid="M_cpd01512_c" id="M_cpd01512_c" name="5-Oxo-D-proline" compartment="c" charge="-1" initialConcentration="0" hasOnlySubstanceUnits="false" boundaryCondition="false" constant="false" fbc:chemicalFormula="C5H6NO3"/>
	<species metaid="M_cpd00822_c" id="M_cpd00822_c" name="O-Succinyl-L-homoserine" compartment="c" charge="-1" initialConcentration="0" hasOnlySubstanceUnits="false" boundaryCondition="false" constant="false" fbc:chemicalFormula="C8H12NO6"/>
	<species metaid="M_cpd00036_c" id="M_cpd00036_c" name="Succinate" compartment="c" charge="-2" initialConcentration="0" hasOnlySubstanceUnits="false" boundaryCondition="false" constant="false" fbc:chemicalFormula="C4H4O4"/>
	<species metaid="M_cpd00135_c" id="M_cpd00135_c" name="Homocysteine" compartment="c" charge="0" initialConcentration="0" hasOnlySubstanceUnits="false" boundaryCondition="false" constant="false" fbc:chemicalFormula="C4H9NO2S"/>
	<species metaid="M_cpd11620_c" id="M_cpd11620_c" name="Reducedferredoxin" compartment="c" charge="4" initialConcentration="0" hasOnlySubstanceUnits="false" boundaryCondition="false" constant="false" fbc:chemicalFormula="Fe2R4S6"/>
	<species metaid="M_cpd11621_c" id="M_cpd11621_c" name="Oxidizedferredoxin" compartment="c" charge="6" initialConcentration="0" hasOnlySubstanceUnits="false" boundaryCondition="false" constant="false" fbc:chemicalFormula="Fe2R4S6"/>
	<species metaid="M_cpd03518_c" id="M_cpd03518_c" name="Formamidopyrimidine nucleoside triphosphate" compartment="c" charge="-3" initialConcentration="0" hasOnlySubstanceUnits="false" boundaryCondition="false" constant="false" fbc:chemicalFormula="C10H15N5O15P3"/>
	<species metaid="M_cpd03519_c" id="M_cpd03519_c" name="2,5-Diaminopyrimidine nucleoside triphosphate" compartment="c" charge="-3" initialConcentration="0" hasOnlySubstanceUnits="false" boundaryCondition="false" constant="false" fbc:chemicalFormula="C9H15N5O14P3"/>
	<species metaid="M_cpd02734_c" id="M_cpd02734_c" name="4-Carboxy-2-hydroxymuconate semialdehyde" compartment="c" charge="-2" initialConcentration="0" hasOnlySubstanceUnits="false" boundaryCondition="false" constant="false" fbc:chemicalFormula="C7H4O6"/>
	<species metaid="M_cpd03596_c" id="M_cpd03596_c" name="4-Methylene-2-oxoglutarate" compartment="c" charge="-2" initialConcentration="0" hasOnlySubstanceUnits="false" boundaryCondition="false" constant="false" fbc:chemicalFormula="C6H4O5"/>
	<species metaid="M_cpd00418_c" id="M_cpd00418_c" name="NO" compartment="c" charge="0" initialConcentration="0" hasOnlySubstanceUnits="false" boundaryCondition="false" constant="false" fbc:chemicalFormula="NO"/>
	<species metaid="M_cpd12711_c" id="M_cpd12711_c" name="Oxidized azurin" compartment="c" charge="2" initialConcentration="0" hasOnlySubstanceUnits="false" boundaryCondition="false" constant="false" fbc:chemicalFormula="CuR"/>
	<species metaid="M_cpd12712_c" id="M_cpd12712_c" name="Reduced azurin" compartment="c" charge="1" initialConcentration="0" hasOnlySubstanceUnits="false" boundaryCondition="false" constant="false" fbc:chemicalFormula="CuR"/>
	<species metaid="M_cpd15704_c" id="M_cpd15704_c" name="1,2-Diisopentadecanoyl-sn-glycerol" compartment="c" charge="0" initialConcentration="0" hasOnlySubstanceUnits="false" boundaryCondition="false" constant="false" fbc:chemicalFormula="C33H64O5"/>
	<species metaid="M_cpd15680_c" id="M_cpd15680_c" name="1,2-diisopentadecanoyl-sn-glycerol 3-phosphate" compartment="c" charge="-1" initialConcentration="0" hasOnlySubstanceUnits="false" boundaryCondition="false" constant="false" fbc:chemicalFormula="C33H64O8P"/>
	<species metaid="M_cpd00507_c" id="M_cpd00507_c" name="Glycerophosphocholine" compartment="c" charge="0" initialConcentration="0" hasOnlySubstanceUnits="false" boundaryCondition="false" constant="false" fbc:chemicalFormula="C8H20NO6P"/>
	<species metaid="M_cpd00098_c" id="M_cpd00098_c" name="Choline" compartment="c" charge="1" initialConcentration="0" hasOnlySubstanceUnits="false" boundaryCondition="false" constant="false" fbc:chemicalFormula="C5H14NO"/>
	<species metaid="M_cpd10515_e" id="M_cpd10515_e" name="Fe2+_b" compartment="e" charge="2" initialConcentration="0" hasOnlySubstanceUnits="false" boundaryCondition="true" constant="false" fbc:chemicalFormula="Fe"/>
	<species metaid="M_cpd10515_c" id="M_cpd10515_c" name="Fe2+" compartment="c" charge="2" initialConcentration="0" hasOnlySubstanceUnits="false" boundaryCondition="false" constant="false" fbc:chemicalFormula="Fe"/>
	<species metaid="M_cpd15419_c" id="M_cpd15419_c" name="CDP-1,2-dihexadecanoylglycerol" compartment="c" charge="-2" initialConcentration="0" hasOnlySubstanceUnits="false" boundaryCondition="false" constant="false" fbc:chemicalFormula="C44H79N3O15P2"/>
	<species metaid="M_cpd15545_c" id="M_cpd15545_c" name="Phosphatidylglycerophosphate dihexadecanoyl" compartment="c" charge="-2" initialConcentration="0" hasOnlySubstanceUnits="false" boundaryCondition="false" constant="false" fbc:chemicalFormula="C38H74O13P2"/>
	<species metaid="M_cpd00790_c" id="M_cpd00790_c" name="O-Acetyl-L-homoserine" compartment="c" charge="0" initialConcentration="0" hasOnlySubstanceUnits="false" boundaryCondition="false" constant="false" fbc:chemicalFormula="C6H11NO4"/>
	<species metaid="M_cpd03963_c" id="M_cpd03963_c" name="Biuret" compartment="c" charge="0" initialConcentration="0" hasOnlySubstanceUnits="false" boundaryCondition="false" constant="false" fbc:chemicalFormula="C2H5N3O2"/>
	<species metaid="M_cpd00073_c" id="M_cpd00073_c" name="Urea" compartment="c" charge="0" initialConcentration="0" hasOnlySubstanceUnits="false" boundaryCondition="false" constant="false" fbc:chemicalFormula="CH4N2O"/>
	<species metaid="M_cpd11474_c" id="M_cpd11474_c" name="Decanoyl-ACP" compartment="c" charge="-2" initialConcentration="0" hasOnlySubstanceUnits="false" boundaryCondition="false" constant="false" fbc:chemicalFormula="C21H40N2O8PRS"/>
	<species metaid="M_cpd11489_c" id="M_cpd11489_c" name="3-oxododecanoyl-acp" compartment="c" charge="-2" initialConcentration="0" hasOnlySubstanceUnits="false" boundaryCondition="false" constant="false" fbc:chemicalFormula="C23H42N2O9PRS"/>
	<species metaid="M_cpd11506_c" id="M_cpd11506_c" name="8-methyl-trans-dec-2-enoyl-ACP" compartment="c" charge="-1" initialConcentration="0" hasOnlySubstanceUnits="false" boundaryCondition="false" constant="false" fbc:chemicalFormula="C22H39N2O8PRS"/>
	<species metaid="M_cpd11507_c" id="M_cpd11507_c" name="8-methyl-decanoyl-ACP" compartment="c" charge="-1" initialConcentration="0" hasOnlySubstanceUnits="false" boundaryCondition="false" constant="false" fbc:chemicalFormula="C22H41N2O8PRS"/>
	<species metaid="M_cpd00105_c" id="M_cpd00105_c" name="D-Ribose" compartment="c" charge="0" initialConcentration="0" hasOnlySubstanceUnits="false" boundaryCondition="false" constant="false" fbc:chemicalFormula="C5H10O5"/>
	<species metaid="M_cpd00258_c" id="M_cpd00258_c" name="D-Ribulose" compartment="c" charge="0" initialConcentration="0" hasOnlySubstanceUnits="false" boundaryCondition="false" constant="false" fbc:chemicalFormula="C5H10O5"/>
	<species metaid="M_cpd03449_c" id="M_cpd03449_c" name="2-Octaprenyl-3-methyl-5-hydroxy-6-methoxy-1,4-benzoquinone" compartment="c" charge="0" initialConcentration="0" hasOnlySubstanceUnits="false" boundaryCondition="false" constant="false" fbc:chemicalFormula="C48H72O4"/>
	<species metaid="M_cpd11476_c" id="M_cpd11476_c" name="hexadecanoyl-acp" compartment="c" charge="-2" initialConcentration="0" hasOnlySubstanceUnits="false" boundaryCondition="false" constant="false" fbc:chemicalFormula="C27H51N2O8PRS"/>
	<species metaid="M_cpd00134_c" id="M_cpd00134_c" name="Palmitoyl-CoA" compartment="c" charge="-4" initialConcentration="0" hasOnlySubstanceUnits="false" boundaryCondition="false" constant="false" fbc:chemicalFormula="C37H62N7O17P3S"/>
	<species metaid="M_cpd15312_c" id="M_cpd15312_c" name="1,2-Diacyl-sn-glycerol dioctadec-11-enoyl" compartment="c" charge="0" initialConcentration="0" hasOnlySubstanceUnits="false" boundaryCondition="false" constant="false" fbc:chemicalFormula="C39H72O5"/>
	<species metaid="M_cpd15527_c" id="M_cpd15527_c" name="1,2-dioctadec-11-enoyl-sn-glycerol 3-phosphate" compartment="c" charge="-1" initialConcentration="0" hasOnlySubstanceUnits="false" boundaryCondition="false" constant="false" fbc:chemicalFormula="C39H72O8P"/>
	<species metaid="M_cpd00875_c" id="M_cpd00875_c" name="KDO" compartment="c" charge="-1" initialConcentration="0" hasOnlySubstanceUnits="false" boundaryCondition="false" constant="false" fbc:chemicalFormula="C8H13O8"/>
	<species metaid="M_cpd15309_c" id="M_cpd15309_c" name="1,2-Diacyl-sn-glycerol dihexadecanoyl" compartment="c" charge="0" initialConcentration="0" hasOnlySubstanceUnits="false" boundaryCondition="false" constant="false" fbc:chemicalFormula="C35H68O5"/>
	<species metaid="M_cpd15524_c" id="M_cpd15524_c" name="1,2-dihexadecanoyl-sn-glycerol 3-phosphate" compartment="c" charge="-1" initialConcentration="0" hasOnlySubstanceUnits="false" boundaryCondition="false" constant="false" fbc:chemicalFormula="C35H68O8P"/>
	<species metaid="M_cpd00076_c" id="M_cpd00076_c" name="Sucrose" compartment="c" charge="0" initialConcentration="0" hasOnlySubstanceUnits="false" boundaryCondition="false" constant="false" fbc:chemicalFormula="C12H22O11"/>
	<species metaid="M_cpd02298_c" id="M_cpd02298_c" name="1F-beta-D-Fructosylsucrose" compartment="c" charge="0" initialConcentration="0" hasOnlySubstanceUnits="false" boundaryCondition="false" constant="false" fbc:chemicalFormula="C18H32O16"/>
	<species metaid="M_cpd11578_c" id="M_cpd11578_c" name="hexanesulfonate" compartment="c" charge="-1" initialConcentration="0" hasOnlySubstanceUnits="false" boundaryCondition="false" constant="false" fbc:chemicalFormula="C6H13O3S"/>
	<species metaid="M_cpd15611_c" id="M_cpd15611_c" name="hexanal" compartment="c" charge="0" initialConcentration="0" hasOnlySubstanceUnits="false" boundaryCondition="false" constant="false" fbc:chemicalFormula="C6H12O"/>
	<species metaid="M_cpd00843_c" id="M_cpd00843_c" name="Tartronate semialdehyde" compartment="c" charge="-1" initialConcentration="0" hasOnlySubstanceUnits="false" boundaryCondition="false" constant="false" fbc:chemicalFormula="C3H3O4"/>
	<species metaid="M_cpd00270_c" id="M_cpd00270_c" name="Caffeoyl-CoA" compartment="c" charge="-4" initialConcentration="0" hasOnlySubstanceUnits="false" boundaryCondition="false" constant="false" fbc:chemicalFormula="C30H38N7O19P3S"/>
	<species metaid="M_cpd05546_c" id="M_cpd05546_c" name="Cyanin" compartment="c" charge="0" initialConcentration="0" hasOnlySubstanceUnits="false" boundaryCondition="false" constant="false" fbc:chemicalFormula="C27H30O16"/>
	<species metaid="M_cpd15088_c" id="M_cpd15088_c" name="Cyanidin 3-glucoside 5-caffeoylglucoside" compartment="c" charge="0" initialConcentration="0" hasOnlySubstanceUnits="false" boundaryCondition="false" constant="false" fbc:chemicalFormula="C36H36O19"/>
	<species metaid="M_cpd11568_c" id="M_cpd11568_c" name="14-methyl-trans-pentadec-2-enoyl-ACP" compartment="c" charge="-1" initialConcentration="0" hasOnlySubstanceUnits="false" boundaryCondition="false" constant="false" fbc:chemicalFormula="C27H49N2O8PRS"/>
	<species metaid="M_cpd11569_c" id="M_cpd11569_c" name="14-methyl-pentadecanoyl-ACP" compartment="c" charge="-2" initialConcentration="0" hasOnlySubstanceUnits="false" boundaryCondition="false" constant="false" fbc:chemicalFormula="C27H51N2O8PRS"/>
	<species metaid="M_cpd15606_c" id="M_cpd15606_c" name="Gly-Tyr" compartment="c" charge="0" initialConcentration="0" hasOnlySubstanceUnits="false" boundaryCondition="false" constant="false" fbc:chemicalFormula="C11H14N2O4"/>
	<species metaid="M_cpd00069_c" id="M_cpd00069_c" name="L-Tyrosine" compartment="c" charge="0" initialConcentration="0" hasOnlySubstanceUnits="false" boundaryCondition="false" constant="false" fbc:chemicalFormula="C9H11NO3"/>
	<species metaid="M_cpd11546_c" id="M_cpd11546_c" name="4-methyl-3-oxo-pentanoyl-ACP" compartment="c" charge="-1" initialConcentration="0" hasOnlySubstanceUnits="false" boundaryCondition="false" constant="false" fbc:chemicalFormula="C17H29N2O9PRS"/>
	<species metaid="M_cpd11547_c" id="M_cpd11547_c" name="4-methyl-3-hydroxy-pentanoyl-ACP" compartment="c" charge="-1" initialConcentration="0" hasOnlySubstanceUnits="false" boundaryCondition="false" constant="false" fbc:chemicalFormula="C17H31N2O9PRS"/>
	<species metaid="M_cpd11539_c" id="M_cpd11539_c" name="13-methyl-trans-tetra-dec-2-enoyl-ACP" compartment="c" charge="-1" initialConcentration="0" hasOnlySubstanceUnits="false" boundaryCondition="false" constant="false" fbc:chemicalFormula="C26H47N2O8PRS"/>
	<species metaid="M_cpd15420_c" id="M_cpd15420_c" name="CDP-1,2-dioctadec-11-enoylglycerol" compartment="c" charge="-2" initialConcentration="0" hasOnlySubstanceUnits="false" boundaryCondition="false" constant="false" fbc:chemicalFormula="C48H83N3O15P2"/>
	<species metaid="M_cpd15548_c" id="M_cpd15548_c" name="Phosphatidylglycerophosphate dioctadec-11-enoyl" compartment="c" charge="-2" initialConcentration="0" hasOnlySubstanceUnits="false" boundaryCondition="false" constant="false" fbc:chemicalFormula="C42H78O13P2"/>
	<species metaid="M_cpd11591_e" id="M_cpd11591_e" name="Gly-Met_b" compartment="e" charge="0" initialConcentration="0" hasOnlySubstanceUnits="false" boundaryCondition="true" constant="false" fbc:chemicalFormula="C7H14N2O3S"/>
	<species metaid="M_cpd11591_c" id="M_cpd11591_c" name="Gly-Met" compartment="c" charge="0" initialConcentration="0" hasOnlySubstanceUnits="false" boundaryCondition="false" constant="false" fbc:chemicalFormula="C7H14N2O3S"/>
	<species metaid="M_cpd15358_c" id="M_cpd15358_c" name="2-octadecanoyl-sn-glycerol 3-phosphate" compartment="c" charge="-1" initialConcentration="0" hasOnlySubstanceUnits="false" boundaryCondition="false" constant="false" fbc:chemicalFormula="C21H42O7P"/>
	<species metaid="M_cpd01080_c" id="M_cpd01080_c" name="ocdca" compartment="c" charge="-1" initialConcentration="0" hasOnlySubstanceUnits="false" boundaryCondition="false" constant="false" fbc:chemicalFormula="C18H35O2"/>
	<species metaid="M_cpd00232_c" id="M_cpd00232_c" name="Neu5Ac" compartment="c" charge="-1" initialConcentration="0" hasOnlySubstanceUnits="false" boundaryCondition="false" constant="false" fbc:chemicalFormula="C11H18NO9"/>
	<species metaid="M_cpd01743_c" id="M_cpd01743_c" name="Cerebroside" compartment="c" charge="0" initialConcentration="0" hasOnlySubstanceUnits="false" boundaryCondition="false" constant="false" fbc:chemicalFormula="C25H46NO8R"/>
	<species metaid="M_cpd03653_c" id="M_cpd03653_c" name="GM4" compartment="c" charge="-1" initialConcentration="0" hasOnlySubstanceUnits="false" boundaryCondition="false" constant="false" fbc:chemicalFormula="C36H62N2O16R"/>
	<species metaid="M_cpd11491_c" id="M_cpd11491_c" name="3-oxotetradecanoyl-acp" compartment="c" charge="-2" initialConcentration="0" hasOnlySubstanceUnits="false" boundaryCondition="false" constant="false" fbc:chemicalFormula="C25H46N2O9PRS"/>
	<species metaid="M_cpd01318_c" id="M_cpd01318_c" name="Glycocholate" compartment="c" charge="-1" initialConcentration="0" hasOnlySubstanceUnits="false" boundaryCondition="false" constant="false" fbc:chemicalFormula="C26H42NO6"/>
	<species metaid="M_cpd00526_c" id="M_cpd00526_c" name="Cholate" compartment="c" charge="-1" initialConcentration="0" hasOnlySubstanceUnits="false" boundaryCondition="false" constant="false" fbc:chemicalFormula="C24H39O5"/>
	<species metaid="M_cpd11558_c" id="M_cpd11558_c" name="10-methyl-3-oxo-undecanoyl-ACP" compartment="c" charge="-1" initialConcentration="0" hasOnlySubstanceUnits="false" boundaryCondition="false" constant="false" fbc:chemicalFormula="C23H41N2O9PRS"/>
	<species metaid="M_cpd11559_c" id="M_cpd11559_c" name="10-methyl-3-hydroxy-undecanoyl-ACP" compartment="c" charge="-1" initialConcentration="0" hasOnlySubstanceUnits="false" boundaryCondition="false" constant="false" fbc:chemicalFormula="C23H43N2O9PRS"/>
	<species metaid="M_cpd00906_c" id="M_cpd00906_c" name="all-trans-Hexaprenyl diphosphate" compartment="c" charge="-2" initialConcentration="0" hasOnlySubstanceUnits="false" boundaryCondition="false" constant="false" fbc:chemicalFormula="C30H50O7P2"/>
	<species metaid="M_cpd00282_c" id="M_cpd00282_c" name="S-Dihydroorotate" compartment="c" charge="-1" initialConcentration="0" hasOnlySubstanceUnits="false" boundaryCondition="false" constant="false" fbc:chemicalFormula="C5H5N2O4"/>
	<species metaid="M_cpd00343_c" id="M_cpd00343_c" name="N-Carbamoyl-L-aspartate" compartment="c" charge="-2" initialConcentration="0" hasOnlySubstanceUnits="false" boundaryCondition="false" constant="false" fbc:chemicalFormula="C5H6N2O5"/>
	<species metaid="M_cpd02140_c" id="M_cpd02140_c" name="AIR" compartment="c" charge="-1" initialConcentration="0" hasOnlySubstanceUnits="false" boundaryCondition="false" constant="false" fbc:chemicalFormula="C8H13N3O7P"/>
	<species metaid="M_cpd00939_c" id="M_cpd00939_c" name="Toxopyrimidine" compartment="c" charge="0" initialConcentration="0" hasOnlySubstanceUnits="false" boundaryCondition="false" constant="false" fbc:chemicalFormula="C6H9N3O"/>
	<species metaid="M_cpd00009_e" id="M_cpd00009_e" name="Phosphate_b" compartment="e" charge="-2" initialConcentration="0" hasOnlySubstanceUnits="false" boundaryCondition="true" constant="false" fbc:chemicalFormula="HO4P"/>
	<species metaid="M_cpd00078_c" id="M_cpd00078_c" name="Succinyl-CoA" compartment="c" charge="-5" initialConcentration="0" hasOnlySubstanceUnits="false" boundaryCondition="false" constant="false" fbc:chemicalFormula="C25H35N7O19P3S"/>
	<species metaid="M_cpd00449_c" id="M_cpd00449_c" name="Dihydrolipoamide" compartment="c" charge="0" initialConcentration="0" hasOnlySubstanceUnits="false" boundaryCondition="false" constant="false" fbc:chemicalFormula="C8H17NOS2"/>
	<species metaid="M_cpd00227_c" id="M_cpd00227_c" name="L-Homoserine" compartment="c" charge="0" initialConcentration="0" hasOnlySubstanceUnits="false" boundaryCondition="false" constant="false" fbc:chemicalFormula="C4H9NO3"/>
	<species metaid="M_cpd00346_c" id="M_cpd00346_c" name="L-Aspartate4-semialdehyde" compartment="c" charge="0" initialConcentration="0" hasOnlySubstanceUnits="false" boundaryCondition="false" constant="false" fbc:chemicalFormula="C4H7NO3"/>
	<species metaid="M_cpd09027_c" id="M_cpd09027_c" name="5-Hydroxy-2-oxo-4-ureido-2,5-dihydro-1H-imidazole-5-carboxylate" compartment="c" charge="-1" initialConcentration="0" hasOnlySubstanceUnits="false" boundaryCondition="false" constant="false" fbc:chemicalFormula="C5H5N4O5"/>
	<species metaid="M_cpd01567_c" id="M_cpd01567_c" name="(R)-Allantoin" compartment="c" charge="-2" initialConcentration="0" hasOnlySubstanceUnits="false" boundaryCondition="false" constant="false" fbc:chemicalFormula="C4H4N4O3"/>
	<species metaid="M_cpd00130_c" id="M_cpd00130_c" name="L-Malate" compartment="c" charge="-2" initialConcentration="0" hasOnlySubstanceUnits="false" boundaryCondition="false" constant="false" fbc:chemicalFormula="C4H4O5"/>
	<species metaid="M_cpd00175_c" id="M_cpd00175_c" name="UDP-N-acetyl-D-galactosamine" compartment="c" charge="-2" initialConcentration="0" hasOnlySubstanceUnits="false" boundaryCondition="false" constant="false" fbc:chemicalFormula="C17H25N3O17P2"/>
	<species metaid="M_cpd15342_c" id="M_cpd15342_c" name="2-Acyl-sn-glycero-3-phosphoethanolamine octadec-11-enoyl" compartment="c" charge="0" initialConcentration="0" hasOnlySubstanceUnits="false" boundaryCondition="false" constant="false" fbc:chemicalFormula="C23H46NO7P"/>
	<species metaid="M_cpd11521_c" id="M_cpd11521_c" name="5-methyl-3-oxo-hexanoyl-ACP" compartment="c" charge="-1" initialConcentration="0" hasOnlySubstanceUnits="false" boundaryCondition="false" constant="false" fbc:chemicalFormula="C18H31N2O9PRS"/>
	<species metaid="M_cpd11522_c" id="M_cpd11522_c" name="5-methyl-3-hydroxy-hexanoyl-ACP" compartment="c" charge="-1" initialConcentration="0" hasOnlySubstanceUnits="false" boundaryCondition="false" constant="false" fbc:chemicalFormula="C18H33N2O9PRS"/>
	<species metaid="M_cpd00367_c" id="M_cpd00367_c" name="Cytidine" compartment="c" charge="0" initialConcentration="0" hasOnlySubstanceUnits="false" boundaryCondition="false" constant="false" fbc:chemicalFormula="C9H13N3O5"/>
	<species metaid="M_cpd11912_c" id="M_cpd11912_c" name="tRNA-Glu" compartment="c" charge="0" initialConcentration="0" hasOnlySubstanceUnits="false" boundaryCondition="false" constant="false" fbc:chemicalFormula="C10H12N5O3R"/>
	<species metaid="M_cpd12227_c" id="M_cpd12227_c" name="L-Glutamyl-tRNA-Glu" compartment="c" charge="0" initialConcentration="0" hasOnlySubstanceUnits="false" boundaryCondition="false" constant="false" fbc:chemicalFormula="C15H19N6O6R"/>
	<species metaid="M_cpd00918_c" id="M_cpd00918_c" name="2-Acetamido-5-oxopentanoate" compartment="c" charge="-1" initialConcentration="0" hasOnlySubstanceUnits="false" boundaryCondition="false" constant="false" fbc:chemicalFormula="C7H10NO4"/>
	<species metaid="M_cpd03244_c" id="M_cpd03244_c" name="Taurodeoxycholate" compartment="c" charge="-1" initialConcentration="0" hasOnlySubstanceUnits="false" boundaryCondition="false" constant="false" fbc:chemicalFormula="C26H44NO6S"/>
	<species metaid="M_cpd02733_c" id="M_cpd02733_c" name="Deoxycholate" compartment="c" charge="-1" initialConcentration="0" hasOnlySubstanceUnits="false" boundaryCondition="false" constant="false" fbc:chemicalFormula="C24H39O4"/>
	<species metaid="M_cpd00249_c" id="M_cpd00249_c" name="Uridine" compartment="c" charge="0" initialConcentration="0" hasOnlySubstanceUnits="false" boundaryCondition="false" constant="false" fbc:chemicalFormula="C9H12N2O6"/>
	<species metaid="M_cpd04058_c" id="M_cpd04058_c" name="L-N2-(2-Carboxyethyl)arginine" compartment="c" charge="0" initialConcentration="0" hasOnlySubstanceUnits="false" boundaryCondition="false" constant="false" fbc:chemicalFormula="C9H18N4O4"/>
	<species metaid="M_cpd00220_c" id="M_cpd00220_c" name="Riboflavin" compartment="c" charge="0" initialConcentration="0" hasOnlySubstanceUnits="false" boundaryCondition="false" constant="false" fbc:chemicalFormula="C17H20N4O6"/>
	<species metaid="M_cpd00349_c" id="M_cpd00349_c" name="Sedoheptulose 1,7-bisphosphate" compartment="c" charge="-4" initialConcentration="0" hasOnlySubstanceUnits="false" boundaryCondition="false" constant="false" fbc:chemicalFormula="C7H12O13P2"/>
	<species metaid="M_cpd03487_c" id="M_cpd03487_c" name="Undecaprenyl-diphospho-N-acetylmuramoyl-(N-acetylglucosamine)-L-alanyl-D-glutamyl-L-lysyl-D-alanyl-D-alanine" compartment="c" charge="-3" initialConcentration="0" hasOnlySubstanceUnits="false" boundaryCondition="false" constant="false" fbc:chemicalFormula="C94H153N8O26P2"/>
	<species metaid="M_cpd03488_c" id="M_cpd03488_c" name="Undecaprenyl-diphospho-N-acetylmuramoyl-(N-acetylglucosamine)-L-alanyl-D-glutaminyl-L-lysyl-D-alanyl-D-alanine" compartment="c" charge="-2" initialConcentration="0" hasOnlySubstanceUnits="false" boundaryCondition="false" constant="false" fbc:chemicalFormula="C94H155N9O25P2"/>
	<species metaid="M_cpd00338_c" id="M_cpd00338_c" name="5-Aminolevulinate" compartment="c" charge="0" initialConcentration="0" hasOnlySubstanceUnits="false" boundaryCondition="false" constant="false" fbc:chemicalFormula="C5H9NO3"/>
	<species metaid="M_cpd14654_c" id="M_cpd14654_c" name="GDP-L-gulose" compartment="c" charge="-2" initialConcentration="0" hasOnlySubstanceUnits="false" boundaryCondition="false" constant="false" fbc:chemicalFormula="C16H23N5O16P2"/>
	<species metaid="M_cpd01536_c" id="M_cpd01536_c" name="GDP-L-galactose" compartment="c" charge="-2" initialConcentration="0" hasOnlySubstanceUnits="false" boundaryCondition="false" constant="false" fbc:chemicalFormula="C16H23N5O16P2"/>
	<species metaid="M_cpd15028_c" id="M_cpd15028_c" name="Delphin" compartment="c" charge="0" initialConcentration="0" hasOnlySubstanceUnits="false" boundaryCondition="false" constant="false" fbc:chemicalFormula="C27H30O17"/>
	<species metaid="M_cpd15029_c" id="M_cpd15029_c" name="Delphinidin 3-glucoside 5-caffoyl-glucoside" compartment="c" charge="0" initialConcentration="0" hasOnlySubstanceUnits="false" boundaryCondition="false" constant="false" fbc:chemicalFormula="C36H36O20"/>
	<species metaid="M_cpd11580_c" id="M_cpd11580_c" name="Gly-Gln" compartment="c" charge="0" initialConcentration="0" hasOnlySubstanceUnits="false" boundaryCondition="false" constant="false" fbc:chemicalFormula="C7H13N3O4"/>
	<species metaid="M_cpd11560_c" id="M_cpd11560_c" name="10-methyl-trans-undec-2-enoyl-ACP" compartment="c" charge="-1" initialConcentration="0" hasOnlySubstanceUnits="false" boundaryCondition="false" constant="false" fbc:chemicalFormula="C23H41N2O8PRS"/>
	<species metaid="M_cpd11561_c" id="M_cpd11561_c" name="10-methyl-undecanoyl-ACP" compartment="c" charge="-1" initialConcentration="0" hasOnlySubstanceUnits="false" boundaryCondition="false" constant="false" fbc:chemicalFormula="C23H43N2O8PRS"/>
	<species metaid="M_cpd11552_c" id="M_cpd11552_c" name="6-methyl-trans-hept-2-enoyl-ACP" compartment="c" charge="-1" initialConcentration="0" hasOnlySubstanceUnits="false" boundaryCondition="false" constant="false" fbc:chemicalFormula="C19H33N2O8PRS"/>
	<species metaid="M_cpd00834_c" id="M_cpd00834_c" name="Phosphopantetheine" compartment="c" charge="-2" initialConcentration="0" hasOnlySubstanceUnits="false" boundaryCondition="false" constant="false" fbc:chemicalFormula="C11H21N2O7PS"/>
	<species metaid="M_cpd00158_c" id="M_cpd00158_c" name="CELB" compartment="c" charge="0" initialConcentration="0" hasOnlySubstanceUnits="false" boundaryCondition="false" constant="false" fbc:chemicalFormula="C12H22O11"/>
	<species metaid="M_cpd00190_c" id="M_cpd00190_c" name="beta-D-Glucose" compartment="c" charge="0" initialConcentration="0" hasOnlySubstanceUnits="false" boundaryCondition="false" constant="false" fbc:chemicalFormula="C6H12O6"/>
	<species metaid="M_cpd01777_c" id="M_cpd01777_c" name="Phosphoribosyl-AMP" compartment="c" charge="-4" initialConcentration="0" hasOnlySubstanceUnits="false" boundaryCondition="false" constant="false" fbc:chemicalFormula="C15H19N5O14P2"/>
	<species metaid="M_cpd02979_c" id="M_cpd02979_c" name="phosphoribosylformiminoaicar-phosphate" compartment="c" charge="-4" initialConcentration="0" hasOnlySubstanceUnits="false" boundaryCondition="false" constant="false" fbc:chemicalFormula="C15H21N5O15P2"/>
	<species metaid="M_cpd02711_c" id="M_cpd02711_c" name="2-Keto-3-deoxy-6-phosphogluconate" compartment="c" charge="-3" initialConcentration="0" hasOnlySubstanceUnits="false" boundaryCondition="false" constant="false" fbc:chemicalFormula="C6H8O9P"/>
	<species metaid="M_cpd08928_c" id="M_cpd08928_c" name="L-Threonine phosphate" compartment="c" charge="-2" initialConcentration="0" hasOnlySubstanceUnits="false" boundaryCondition="false" constant="false" fbc:chemicalFormula="C4H8NO6P"/>
	<species metaid="M_cpd15337_c" id="M_cpd15337_c" name="2-Acyl-sn-glycero-3-phosphoethanolamine tetradecanoyl" compartment="c" charge="0" initialConcentration="0" hasOnlySubstanceUnits="false" boundaryCondition="false" constant="false" fbc:chemicalFormula="C19H40NO7P"/>
	<species metaid="M_cpd03847_c" id="M_cpd03847_c" name="Myristic acid" compartment="c" charge="-1" initialConcentration="0" hasOnlySubstanceUnits="false" boundaryCondition="false" constant="false" fbc:chemicalFormula="C14H27O2"/>
	<species metaid="M_cpd03918_c" id="M_cpd03918_c" name="Adenosyl cobinamide" compartment="c" charge="4" initialConcentration="0" hasOnlySubstanceUnits="false" boundaryCondition="false" constant="false" fbc:chemicalFormula="C58H87CoN16O11"/>
	<species metaid="M_cpd00322_c" id="M_cpd00322_c" name="L-Isoleucine" compartment="c" charge="0" initialConcentration="0" hasOnlySubstanceUnits="false" boundaryCondition="false" constant="false" fbc:chemicalFormula="C6H13NO2"/>
	<species metaid="M_cpd00508_c" id="M_cpd00508_c" name="3MOP" compartment="c" charge="-1" initialConcentration="0" hasOnlySubstanceUnits="false" boundaryCondition="false" constant="false" fbc:chemicalFormula="C6H9O3"/>
	<species metaid="M_cpd00292_c" id="M_cpd00292_c" name="HMG-CoA" compartment="c" charge="-5" initialConcentration="0" hasOnlySubstanceUnits="false" boundaryCondition="false" constant="false" fbc:chemicalFormula="C27H39N7O20P3S"/>
	<species metaid="M_cpd00279_c" id="M_cpd00279_c" name="Acetoacetyl-CoA" compartment="c" charge="-4" initialConcentration="0" hasOnlySubstanceUnits="false" boundaryCondition="false" constant="false" fbc:chemicalFormula="C25H36N7O18P3S"/>
	<species metaid="M_cpd00039_c" id="M_cpd00039_c" name="L-Lysine" compartment="c" charge="1" initialConcentration="0" hasOnlySubstanceUnits="false" boundaryCondition="false" constant="false" fbc:chemicalFormula="C6H15N2O2"/>
	<species metaid="M_cpd00525_c" id="M_cpd00525_c" name="UDP-N-acetylmuramoyl-L-alanyl-D-glutamate" compartment="c" charge="-4" initialConcentration="0" hasOnlySubstanceUnits="false" boundaryCondition="false" constant="false" fbc:chemicalFormula="C28H39N5O23P2"/>
	<species metaid="M_cpd02861_c" id="M_cpd02861_c" name="UDP-N-acetylmuramoyl-L-alanyl-D-glutamyl-L-lysine" compartment="c" charge="-3" initialConcentration="0" hasOnlySubstanceUnits="false" boundaryCondition="false" constant="false" fbc:chemicalFormula="C34H52N7O24P2"/>
	<species metaid="M_cpd00115_c" id="M_cpd00115_c" name="dATP" compartment="c" charge="-3" initialConcentration="0" hasOnlySubstanceUnits="false" boundaryCondition="false" constant="false" fbc:chemicalFormula="C10H13N5O12P3"/>
	<species metaid="M_cpd00177_c" id="M_cpd00177_c" name="dADP" compartment="c" charge="-2" initialConcentration="0" hasOnlySubstanceUnits="false" boundaryCondition="false" constant="false" fbc:chemicalFormula="C10H13N5O9P2"/>
	<species metaid="M_cpd11496_c" id="M_cpd11496_c" name="4-methyl-3-oxo-hexanoyl-ACP" compartment="c" charge="-1" initialConcentration="0" hasOnlySubstanceUnits="false" boundaryCondition="false" constant="false" fbc:chemicalFormula="C18H31N2O9PRS"/>
	<species metaid="M_cpd00301_c" id="M_cpd00301_c" name="Sterol" compartment="c" charge="0" initialConcentration="0" hasOnlySubstanceUnits="false" boundaryCondition="false" constant="false" fbc:chemicalFormula="C17H28O"/>
	<species metaid="M_cpd02601_c" id="M_cpd02601_c" name="2-Lysolecithin" compartment="c" charge="0" initialConcentration="0" hasOnlySubstanceUnits="false" boundaryCondition="false" constant="false" fbc:chemicalFormula="C9H19NO7PR"/>
	<species metaid="M_cpd11979_c" id="M_cpd11979_c" name="Steryl ester" compartment="c" charge="0" initialConcentration="0" hasOnlySubstanceUnits="false" boundaryCondition="false" constant="false" fbc:chemicalFormula="C18H27O2R"/>
	<species metaid="M_cpd00288_c" id="M_cpd00288_c" name="D-Glucosamine phosphate" compartment="c" charge="-1" initialConcentration="0" hasOnlySubstanceUnits="false" boundaryCondition="false" constant="false" fbc:chemicalFormula="C6H13NO8P"/>
	<species metaid="M_cpd03227_c" id="M_cpd03227_c" name="5beta-Cholestane-3alpha,7alpha,26-triol" compartment="c" charge="0" initialConcentration="0" hasOnlySubstanceUnits="false" boundaryCondition="false" constant="false" fbc:chemicalFormula="C27H48O3"/>
	<species metaid="M_cpd03228_c" id="M_cpd03228_c" name="3alpha,7alpha-Dihydroxy-5beta-cholestan-26-al" compartment="c" charge="0" initialConcentration="0" hasOnlySubstanceUnits="false" boundaryCondition="false" constant="false" fbc:chemicalFormula="C27H46O3"/>
	<species metaid="M_cpd02535_c" id="M_cpd02535_c" name="2,3-Dihydroxy-3-methylvalerate" compartment="c" charge="-1" initialConcentration="0" hasOnlySubstanceUnits="false" boundaryCondition="false" constant="false" fbc:chemicalFormula="C6H11O4"/>
	<species metaid="M_cpd02882_c" id="M_cpd02882_c" name="4--1-D-Ribitylamino-5-aminouracil" compartment="c" charge="0" initialConcentration="0" hasOnlySubstanceUnits="false" boundaryCondition="false" constant="false" fbc:chemicalFormula="C9H16N4O6"/>
	<species metaid="M_cpd02656_c" id="M_cpd02656_c" name="6-7-Dimethyl-8--1-D-ribityllumazine" compartment="c" charge="0" initialConcentration="0" hasOnlySubstanceUnits="false" boundaryCondition="false" constant="false" fbc:chemicalFormula="C13H18N4O6"/>
	<species metaid="M_cpd15700_c" id="M_cpd15700_c" name="Diisohexadecanoylphosphatidylethanolamine" compartment="c" charge="0" initialConcentration="0" hasOnlySubstanceUnits="false" boundaryCondition="false" constant="false" fbc:chemicalFormula="C37H74NO8P"/>
	<species metaid="M_cpd00154_c" id="M_cpd00154_c" name="Xylose" compartment="c" charge="0" initialConcentration="0" hasOnlySubstanceUnits="false" boundaryCondition="false" constant="false" fbc:chemicalFormula="C5H10O5"/>
	<species metaid="M_cpd00259_c" id="M_cpd00259_c" name="D-Lyxulose" compartment="c" charge="0" initialConcentration="0" hasOnlySubstanceUnits="false" boundaryCondition="false" constant="false" fbc:chemicalFormula="C5H10O5"/>
	<species metaid="M_cpd00161_c" id="M_cpd00161_c" name="L-Threonine" compartment="c" charge="0" initialConcentration="0" hasOnlySubstanceUnits="false" boundaryCondition="false" constant="false" fbc:chemicalFormula="C4H9NO3"/>
	<species metaid="M_cpd00117_c" id="M_cpd00117_c" name="D-Alanine" compartment="c" charge="0" initialConcentration="0" hasOnlySubstanceUnits="false" boundaryCondition="false" constant="false" fbc:chemicalFormula="C3H7NO2"/>
	<species metaid="M_cpd15341_c" id="M_cpd15341_c" name="2-Acyl-sn-glycero-3-phosphoethanolamine (n-C18:0)" compartment="c" charge="0" initialConcentration="0" hasOnlySubstanceUnits="false" boundaryCondition="false" constant="false" fbc:chemicalFormula="C23H48NO7P"/>
	<species metaid="M_cpd09790_c" id="M_cpd09790_c" name="3-Methylsalicylaldehyde" compartment="c" charge="0" initialConcentration="0" hasOnlySubstanceUnits="false" boundaryCondition="false" constant="false" fbc:chemicalFormula="C8H8O2"/>
	<species metaid="M_cpd09791_c" id="M_cpd09791_c" name="3-Methylsalicylate" compartment="c" charge="-1" initialConcentration="0" hasOnlySubstanceUnits="false" boundaryCondition="false" constant="false" fbc:chemicalFormula="C8H7O3"/>
	<species metaid="M_cpd00062_c" id="M_cpd00062_c" name="UTP" compartment="c" charge="-3" initialConcentration="0" hasOnlySubstanceUnits="false" boundaryCondition="false" constant="false" fbc:chemicalFormula="C9H12N2O15P3"/>
	<species metaid="M_cpd00101_c" id="M_cpd00101_c" name="ribose-5-phosphate" compartment="c" charge="-2" initialConcentration="0" hasOnlySubstanceUnits="false" boundaryCondition="false" constant="false" fbc:chemicalFormula="C5H9O8P"/>
	<species metaid="M_cpd17043_c" id="M_cpd17043_c" name="RNA transcription" compartment="c" charge="0" initialConcentration="0" hasOnlySubstanceUnits="false" boundaryCondition="false" constant="false" fbc:chemicalFormula=""/>
	<species metaid="M_cpd01716_c" id="M_cpd01716_c" name="3-Dehydroshikimate" compartment="c" charge="-1" initialConcentration="0" hasOnlySubstanceUnits="false" boundaryCondition="false" constant="false" fbc:chemicalFormula="C7H7O5"/>
	<species metaid="M_cpd11593_e" id="M_cpd11593_e" name="ala-L-asp-L_b" compartment="e" charge="-1" initialConcentration="0" hasOnlySubstanceUnits="false" boundaryCondition="true" constant="false" fbc:chemicalFormula="C7H11N2O5"/>
	<species metaid="M_cpd11593_c" id="M_cpd11593_c" name="ala-L-asp-L" compartment="c" charge="-1" initialConcentration="0" hasOnlySubstanceUnits="false" boundaryCondition="false" constant="false" fbc:chemicalFormula="C7H11N2O5"/>
	<species metaid="M_cpd02545_c" id="M_cpd02545_c" name="Isocorypalmine" compartment="c" charge="0" initialConcentration="0" hasOnlySubstanceUnits="false" boundaryCondition="false" constant="false" fbc:chemicalFormula="C20H23NO4"/>
	<species metaid="M_cpd01238_c" id="M_cpd01238_c" name="Columbamine" compartment="c" charge="1" initialConcentration="0" hasOnlySubstanceUnits="false" boundaryCondition="false" constant="false" fbc:chemicalFormula="C20H20NO4"/>
	<species metaid="M_cpd00638_c" id="M_cpd00638_c" name="Deamido-NAD" compartment="c" charge="-2" initialConcentration="0" hasOnlySubstanceUnits="false" boundaryCondition="false" constant="false" fbc:chemicalFormula="C21H24N6O15P2"/>
	<species metaid="M_cpd11475_c" id="M_cpd11475_c" name="(2E)-Decenoyl-[acp]" compartment="c" charge="-2" initialConcentration="0" hasOnlySubstanceUnits="false" boundaryCondition="false" constant="false" fbc:chemicalFormula="C21H37N2O8PRS"/>
	<species metaid="M_cpd00805_c" id="M_cpd00805_c" name="D-Tagatose 6-phosphate" compartment="c" charge="-2" initialConcentration="0" hasOnlySubstanceUnits="false" boundaryCondition="false" constant="false" fbc:chemicalFormula="C6H11O9P"/>
	<species metaid="M_cpd02371_c" id="M_cpd02371_c" name="D-Tagatose 1,6-biphosphate" compartment="c" charge="-4" initialConcentration="0" hasOnlySubstanceUnits="false" boundaryCondition="false" constant="false" fbc:chemicalFormula="C6H10O12P2"/>
	<species metaid="M_cpd15329_c" id="M_cpd15329_c" name="1-octadecanoyl-sn-glycerol 3-phosphate" compartment="c" charge="-2" initialConcentration="0" hasOnlySubstanceUnits="false" boundaryCondition="false" constant="false" fbc:chemicalFormula="C21H41O7P"/>
	<species metaid="M_cpd00182_c" id="M_cpd00182_c" name="Adenosine" compartment="c" charge="0" initialConcentration="0" hasOnlySubstanceUnits="false" boundaryCondition="false" constant="false" fbc:chemicalFormula="C10H13N5O4"/>
	<species metaid="M_cpd12606_c" id="M_cpd12606_c" name="Plasmenylethanolamine" compartment="c" charge="-1" initialConcentration="0" hasOnlySubstanceUnits="false" boundaryCondition="false" constant="false" fbc:chemicalFormula="C8H13NO7PR2"/>
	<species metaid="M_cpd00444_c" id="M_cpd00444_c" name="CDPethanolamine" compartment="c" charge="-1" initialConcentration="0" hasOnlySubstanceUnits="false" boundaryCondition="false" constant="false" fbc:chemicalFormula="C11H19N4O11P2"/>
	<species metaid="M_cpd12322_c" id="M_cpd12322_c" name="1-Alkenyl-2-acylglycerol" compartment="c" charge="0" initialConcentration="0" hasOnlySubstanceUnits="false" boundaryCondition="false" constant="false" fbc:chemicalFormula="C6H8O4R2"/>
	<species metaid="M_cpd00697_c" id="M_cpd00697_c" name="cGMP" compartment="c" charge="-1" initialConcentration="0" hasOnlySubstanceUnits="false" boundaryCondition="false" constant="false" fbc:chemicalFormula="C10H11N5O7P"/>
	<species metaid="M_cpd01982_c" id="M_cpd01982_c" name="5-Phosphoribosylamine" compartment="c" charge="-1" initialConcentration="0" hasOnlySubstanceUnits="false" boundaryCondition="false" constant="false" fbc:chemicalFormula="C5H11NO7P"/>
	<species metaid="M_cpd08288_c" id="M_cpd08288_c" name="2-phospho-4--cytidine5-diphospho-2-C-methyl-D-erythritol" compartment="c" charge="-4" initialConcentration="0" hasOnlySubstanceUnits="false" boundaryCondition="false" constant="false" fbc:chemicalFormula="C14H22N3O17P3"/>
	<species metaid="M_cpd12273_c" id="M_cpd12273_c" name="1-Alkyl-2-acylglycerol" compartment="c" charge="0" initialConcentration="0" hasOnlySubstanceUnits="false" boundaryCondition="false" constant="false" fbc:chemicalFormula="C4H6O4R2"/>
	<species metaid="M_cpd12554_c" id="M_cpd12554_c" name="1-Alkyl-2-acylglycerophosphoethanolamine" compartment="c" charge="-1" initialConcentration="0" hasOnlySubstanceUnits="false" boundaryCondition="false" constant="false" fbc:chemicalFormula="C6H11NO7PR2"/>
	<species metaid="M_cpd15526_c" id="M_cpd15526_c" name="1,2-dioctadecanoyl-sn-glycerol 3-phosphate" compartment="c" charge="-1" initialConcentration="0" hasOnlySubstanceUnits="false" boundaryCondition="false" constant="false" fbc:chemicalFormula="C39H76O8P"/>
	<species metaid="M_cpd15421_c" id="M_cpd15421_c" name="CDP-1,2-dioctadecanoylglycerol" compartment="c" charge="-2" initialConcentration="0" hasOnlySubstanceUnits="false" boundaryCondition="false" constant="false" fbc:chemicalFormula="C48H87N3O15P2"/>
	<species metaid="M_cpd02991_c" id="M_cpd02991_c" name="phosphoribulosylformimino-AICAR-phosphate" compartment="c" charge="-4" initialConcentration="0" hasOnlySubstanceUnits="false" boundaryCondition="false" constant="false" fbc:chemicalFormula="C15H21N5O15P2"/>
	<species metaid="M_cpd15684_c" id="M_cpd15684_c" name="CDP-1,2-dianteisoheptadecanoylglycerol" compartment="c" charge="-2" initialConcentration="0" hasOnlySubstanceUnits="false" boundaryCondition="false" constant="false" fbc:chemicalFormula="C46H83N3O15P2"/>
	<species metaid="M_cpd15690_c" id="M_cpd15690_c" name="Dianteisoheptadecanoylphosphatidylserine" compartment="c" charge="-2" initialConcentration="0" hasOnlySubstanceUnits="false" boundaryCondition="false" constant="false" fbc:chemicalFormula="C40H76NO10P"/>
	<species metaid="M_cpd00184_c" id="M_cpd00184_c" name="Thymidine" compartment="c" charge="0" initialConcentration="0" hasOnlySubstanceUnits="false" boundaryCondition="false" constant="false" fbc:chemicalFormula="C10H14N2O5"/>
	<species metaid="M_cpd00151_c" id="M_cpd00151_c" name="Thymine" compartment="c" charge="0" initialConcentration="0" hasOnlySubstanceUnits="false" boundaryCondition="false" constant="false" fbc:chemicalFormula="C5H6N2O2"/>
	<species metaid="M_cpd00509_c" id="M_cpd00509_c" name="deoxyribose-1-phosphate" compartment="c" charge="-2" initialConcentration="0" hasOnlySubstanceUnits="false" boundaryCondition="false" constant="false" fbc:chemicalFormula="C5H9O7P"/>
	<species metaid="M_cpd11481_c" id="M_cpd11481_c" name="R-3-hydroxypalmitoyl-acyl-carrierprotein-" compartment="c" charge="-1" initialConcentration="0" hasOnlySubstanceUnits="false" boundaryCondition="false" constant="false" fbc:chemicalFormula="C27H51N2O9PRS"/>
	<species metaid="M_cpd11485_c" id="M_cpd11485_c" name="3-oxohexadecanoyl-acp" compartment="c" charge="-2" initialConcentration="0" hasOnlySubstanceUnits="false" boundaryCondition="false" constant="false" fbc:chemicalFormula="C27H50N2O9PRS"/>
	<species metaid="M_cpd09801_c" id="M_cpd09801_c" name="2-Methylnaphthalene" compartment="c" charge="0" initialConcentration="0" hasOnlySubstanceUnits="false" boundaryCondition="false" constant="false" fbc:chemicalFormula="C11H10"/>
	<species metaid="M_cpd09818_c" id="M_cpd09818_c" name="Naphthyl-2-methyl-succinic acid" compartment="c" charge="-2" initialConcentration="0" hasOnlySubstanceUnits="false" boundaryCondition="false" constant="false" fbc:chemicalFormula="C15H12O4"/>
	<species metaid="M_cpd11508_c" id="M_cpd11508_c" name="10-methyl-3-oxo-dodecanoyl-ACP" compartment="c" charge="-1" initialConcentration="0" hasOnlySubstanceUnits="false" boundaryCondition="false" constant="false" fbc:chemicalFormula="C24H43N2O9PRS"/>
	<species metaid="M_cpd00374_c" id="M_cpd00374_c" name="Tyramine" compartment="c" charge="1" initialConcentration="0" hasOnlySubstanceUnits="false" boundaryCondition="false" constant="false" fbc:chemicalFormula="C8H12NO"/>
	<species metaid="M_cpd01610_c" id="M_cpd01610_c" name="N-Methyltyramine" compartment="c" charge="1" initialConcentration="0" hasOnlySubstanceUnits="false" boundaryCondition="false" constant="false" fbc:chemicalFormula="C9H14NO"/>
	<species metaid="M_cpd03375_c" id="M_cpd03375_c" name="3-Hydroxypropanoyl-CoA" compartment="c" charge="-4" initialConcentration="0" hasOnlySubstanceUnits="false" boundaryCondition="false" constant="false" fbc:chemicalFormula="C24H36N7O18P3S"/>
	<species metaid="M_cpd00663_c" id="M_cpd00663_c" name="Acrylyl-CoA" compartment="c" charge="-4" initialConcentration="0" hasOnlySubstanceUnits="false" boundaryCondition="false" constant="false" fbc:chemicalFormula="C24H34N7O17P3S"/>
	<species metaid="M_cpd00191_c" id="M_cpd00191_c" name="3-Oxopropanoate" compartment="c" charge="-1" initialConcentration="0" hasOnlySubstanceUnits="false" boundaryCondition="false" constant="false" fbc:chemicalFormula="C3H3O3"/>
	<species metaid="M_cpd02311_c" id="M_cpd02311_c" name="4-Imidazolone-5-propanoate" compartment="c" charge="-1" initialConcentration="0" hasOnlySubstanceUnits="false" boundaryCondition="false" constant="false" fbc:chemicalFormula="C6H7N2O3"/>
	<species metaid="M_cpd00344_c" id="M_cpd00344_c" name="N-Formimino-L-glutamate" compartment="c" charge="-1" initialConcentration="0" hasOnlySubstanceUnits="false" boundaryCondition="false" constant="false" fbc:chemicalFormula="C6H9N2O4"/>
	<species metaid="M_cpd08375_c" id="M_cpd08375_c" name="Cobalt-precorrin 8" compartment="c" charge="-5" initialConcentration="0" hasOnlySubstanceUnits="false" boundaryCondition="false" constant="false" fbc:chemicalFormula="C45H53CoN4O14"/>
	<species metaid="M_cpd03421_c" id="M_cpd03421_c" name="Cobyrinate" compartment="c" charge="-3" initialConcentration="0" hasOnlySubstanceUnits="false" boundaryCondition="false" constant="false" fbc:chemicalFormula="C45H55CoN4O14"/>
	<species metaid="M_cpd04107_c" id="M_cpd04107_c" name="Dihydrophloroglucinol" compartment="c" charge="0" initialConcentration="0" hasOnlySubstanceUnits="false" boundaryCondition="false" constant="false" fbc:chemicalFormula="C6H8O3"/>
	<species metaid="M_cpd14988_c" id="M_cpd14988_c" name="3-Hydroxy-5-oxohexanoate" compartment="c" charge="-1" initialConcentration="0" hasOnlySubstanceUnits="false" boundaryCondition="false" constant="false" fbc:chemicalFormula="C6H9O4"/>
	<species metaid="M_cpd02787_c" id="M_cpd02787_c" name="16-Methoxy-2,3-dihydro-3-hydroxytabersonine" compartment="c" charge="1" initialConcentration="0" hasOnlySubstanceUnits="false" boundaryCondition="false" constant="false" fbc:chemicalFormula="C22H29N2O4"/>
	<species metaid="M_cpd01736_c" id="M_cpd01736_c" name="Deacetoxyvindoline" compartment="c" charge="1" initialConcentration="0" hasOnlySubstanceUnits="false" boundaryCondition="false" constant="false" fbc:chemicalFormula="C23H31N2O4"/>
	<species metaid="M_cpd15302_c" id="M_cpd15302_c" name="glycogen(n-1)" compartment="c" charge="0" initialConcentration="0" hasOnlySubstanceUnits="false" boundaryCondition="false" constant="false" fbc:chemicalFormula="C24H42O21"/>
	<species metaid="M_cpd00155_c" id="M_cpd00155_c" name="Glycogen" compartment="c" charge="0" initialConcentration="0" hasOnlySubstanceUnits="false" boundaryCondition="false" constant="false" fbc:chemicalFormula="C24H42O21"/>
	<species metaid="M_cpd15605_e" id="M_cpd15605_e" name="Gly-Phe_b" compartment="e" charge="0" initialConcentration="0" hasOnlySubstanceUnits="false" boundaryCondition="true" constant="false" fbc:chemicalFormula="C11H14N2O3"/>
	<species metaid="M_cpd15323_c" id="M_cpd15323_c" name="1-Acyl-sn-glycero-3-phosphoglycerol octadecanoyl" compartment="c" charge="-1" initialConcentration="0" hasOnlySubstanceUnits="false" boundaryCondition="false" constant="false" fbc:chemicalFormula="C24H48O9P"/>
	<species metaid="M_cpd00145_c" id="M_cpd00145_c" name="Hydroxypyruvate" compartment="c" charge="-1" initialConcentration="0" hasOnlySubstanceUnits="false" boundaryCondition="false" constant="false" fbc:chemicalFormula="C3H3O4"/>
	<species metaid="M_cpd15603_c" id="M_cpd15603_c" name="Gly-Cys" compartment="c" charge="0" initialConcentration="0" hasOnlySubstanceUnits="false" boundaryCondition="false" constant="false" fbc:chemicalFormula="C5H10N2O3S"/>
	<species metaid="M_cpd15330_c" id="M_cpd15330_c" name="1-tetradec-7-enoyl-sn-glycerol 3-phosphate" compartment="c" charge="-1" initialConcentration="0" hasOnlySubstanceUnits="false" boundaryCondition="false" constant="false" fbc:chemicalFormula="C17H32O7P"/>
	<species metaid="M_cpd15298_c" id="M_cpd15298_c" name="tetradecenoate" compartment="c" charge="-1" initialConcentration="0" hasOnlySubstanceUnits="false" boundaryCondition="false" constant="false" fbc:chemicalFormula="C14H25O2"/>
	<species metaid="M_cpd04049_c" id="M_cpd04049_c" name="6-Oxo-2-hydroxy-7-(4'-chlorophenyl)-3,8,8-trichloroocta-2E,4E,7E- trienoate" compartment="c" charge="-1" initialConcentration="0" hasOnlySubstanceUnits="false" boundaryCondition="false" constant="false" fbc:chemicalFormula="C14H7Cl4O4"/>
	<species metaid="M_cpd04050_c" id="M_cpd04050_c" name="2-(4'-Chlorophenyl)-3,3-dichloropropenoate" compartment="c" charge="-1" initialConcentration="0" hasOnlySubstanceUnits="false" boundaryCondition="false" constant="false" fbc:chemicalFormula="C9H4Cl3O2"/>
	<species metaid="M_cpd08208_c" id="M_cpd08208_c" name="2-Hydroxy-3-chloropenta-2,4-dienoate" compartment="c" charge="-1" initialConcentration="0" hasOnlySubstanceUnits="false" boundaryCondition="false" constant="false" fbc:chemicalFormula="C5H4ClO3"/>
	<species metaid="M_cpd03078_c" id="M_cpd03078_c" name="Selenophosphate" compartment="c" charge="-1" initialConcentration="0" hasOnlySubstanceUnits="false" boundaryCondition="false" constant="false" fbc:chemicalFormula="H2O3PSe"/>
	<species metaid="M_cpd15565_c" id="M_cpd15565_c" name="L-Seryl-tRNA(Sec)" compartment="c" charge="-2" initialConcentration="0" hasOnlySubstanceUnits="false" boundaryCondition="false" constant="false" fbc:chemicalFormula="C18H28NO18P2R3"/>
	<species metaid="M_cpd15563_c" id="M_cpd15563_c" name="L-Selenocysteinyl-tRNA(Sec)" compartment="c" charge="0" initialConcentration="0" hasOnlySubstanceUnits="false" boundaryCondition="false" constant="false" fbc:chemicalFormula="C18H30NO17P2R3Se"/>
	<species metaid="M_cpd00110_c" id="M_cpd00110_c" name="Cytochrome c2+" compartment="c" charge="2" initialConcentration="0" hasOnlySubstanceUnits="false" boundaryCondition="false" constant="false" fbc:chemicalFormula="C42H54FeN8O6S2"/>
	<species metaid="M_cpd00109_c" id="M_cpd00109_c" name="Cytochrome c3+" compartment="c" charge="3" initialConcentration="0" hasOnlySubstanceUnits="false" boundaryCondition="false" constant="false" fbc:chemicalFormula="C42H54FeN8O6S2"/>
	<species metaid="M_cpd00136_c" id="M_cpd00136_c" name="4-Hydroxybenzoate" compartment="c" charge="-1" initialConcentration="0" hasOnlySubstanceUnits="false" boundaryCondition="false" constant="false" fbc:chemicalFormula="C7H5O3"/>
	<species metaid="M_cpd02172_c" id="M_cpd02172_c" name="Solanesyl diphosphate" compartment="c" charge="-2" initialConcentration="0" hasOnlySubstanceUnits="false" boundaryCondition="false" constant="false" fbc:chemicalFormula="C45H74O7P2"/>
	<species metaid="M_cpd02419_c" id="M_cpd02419_c" name="Nonaprenyl-4-hydroxybenzoate" compartment="c" charge="-1" initialConcentration="0" hasOnlySubstanceUnits="false" boundaryCondition="false" constant="false" fbc:chemicalFormula="C52H77O3"/>
	<species metaid="M_cpd01765_c" id="M_cpd01765_c" name="N-Methylhexanamide" compartment="c" charge="0" initialConcentration="0" hasOnlySubstanceUnits="false" boundaryCondition="false" constant="false" fbc:chemicalFormula="C7H15NO"/>
	<species metaid="M_cpd00187_c" id="M_cpd00187_c" name="Methanamine" compartment="c" charge="1" initialConcentration="0" hasOnlySubstanceUnits="false" boundaryCondition="false" constant="false" fbc:chemicalFormula="CH6N"/>
	<species metaid="M_cpd01113_c" id="M_cpd01113_c" name="Hexanoate" compartment="c" charge="-1" initialConcentration="0" hasOnlySubstanceUnits="false" boundaryCondition="false" constant="false" fbc:chemicalFormula="C6H11O2"/>
	<species metaid="M_cpd15521_c" id="M_cpd15521_c" name="1,2-didodecanoyl-sn-glycerol 3-phosphate" compartment="c" charge="-1" initialConcentration="0" hasOnlySubstanceUnits="false" boundaryCondition="false" constant="false" fbc:chemicalFormula="C27H52O8P"/>
	<species metaid="M_cpd15417_c" id="M_cpd15417_c" name="CDP-1,2-didodecanoylglycerol" compartment="c" charge="-2" initialConcentration="0" hasOnlySubstanceUnits="false" boundaryCondition="false" constant="false" fbc:chemicalFormula="C36H63N3O15P2"/>
	<species metaid="M_cpd15354_c" id="M_cpd15354_c" name="2-hexadec-9-enoyl-sn-glycerol 3-phosphate" compartment="c" charge="-1" initialConcentration="0" hasOnlySubstanceUnits="false" boundaryCondition="false" constant="false" fbc:chemicalFormula="C19H36O7P"/>
	<species metaid="M_cpd00532_c" id="M_cpd00532_c" name="O2-" compartment="c" charge="-1" initialConcentration="0" hasOnlySubstanceUnits="false" boundaryCondition="false" constant="false" fbc:chemicalFormula="O2"/>
	<species metaid="M_cpd11480_c" id="M_cpd11480_c" name="D-3-Hydroxydodecanoyl-[acp]" compartment="c" charge="-2" initialConcentration="0" hasOnlySubstanceUnits="false" boundaryCondition="false" constant="false" fbc:chemicalFormula="C23H43N2O9PRS"/>
	<species metaid="M_cpd01851_c" id="M_cpd01851_c" name="Tetrahydropalmatine" compartment="c" charge="0" initialConcentration="0" hasOnlySubstanceUnits="false" boundaryCondition="false" constant="false" fbc:chemicalFormula="C21H25NO4"/>
	<species metaid="M_cpd03153_c" id="M_cpd03153_c" name="Palmatine" compartment="c" charge="1" initialConcentration="0" hasOnlySubstanceUnits="false" boundaryCondition="false" constant="false" fbc:chemicalFormula="C21H22NO4"/>
	<species metaid="M_cpd00152_c" id="M_cpd00152_c" name="Agmatine" compartment="c" charge="2" initialConcentration="0" hasOnlySubstanceUnits="false" boundaryCondition="false" constant="false" fbc:chemicalFormula="C5H16N4"/>
	<species metaid="M_cpd02083_c" id="M_cpd02083_c" name="CoproporphyrinogenIII" compartment="c" charge="-4" initialConcentration="0" hasOnlySubstanceUnits="false" boundaryCondition="false" constant="false" fbc:chemicalFormula="C36H40N4O8"/>
	<species metaid="M_cpd00791_c" id="M_cpd00791_c" name="ProtoporphyrinogenIX" compartment="c" charge="-2" initialConcentration="0" hasOnlySubstanceUnits="false" boundaryCondition="false" constant="false" fbc:chemicalFormula="C34H38N4O4"/>
	<species metaid="M_cpd01345_c" id="M_cpd01345_c" name="Taurocyamine" compartment="c" charge="0" initialConcentration="0" hasOnlySubstanceUnits="false" boundaryCondition="false" constant="false" fbc:chemicalFormula="C3H9N3O3S"/>
	<species metaid="M_cpd11704_c" id="M_cpd11704_c" name="Protein tyrosine" compartment="c" charge="0" initialConcentration="0" hasOnlySubstanceUnits="false" boundaryCondition="false" constant="false" fbc:chemicalFormula="C10H10N2O3R2"/>
	<species metaid="M_cpd11820_c" id="M_cpd11820_c" name="Protein tyrosine phosphate" compartment="c" charge="-1" initialConcentration="0" hasOnlySubstanceUnits="false" boundaryCondition="false" constant="false" fbc:chemicalFormula="C10H10N2O6PR2"/>
	<species metaid="M_cpd11525_c" id="M_cpd11525_c" name="7-methyl-3-oxo-octanoyl-ACP" compartment="c" charge="-1" initialConcentration="0" hasOnlySubstanceUnits="false" boundaryCondition="false" constant="false" fbc:chemicalFormula="C20H35N2O9PRS"/>
	<species metaid="M_cpd11526_c" id="M_cpd11526_c" name="7-methyl-3-hydroxy-octanoyl-ACP" compartment="c" charge="-1" initialConcentration="0" hasOnlySubstanceUnits="false" boundaryCondition="false" constant="false" fbc:chemicalFormula="C20H37N2O9PRS"/>
	<species metaid="M_cpd09802_c" id="M_cpd09802_c" name="2-Naphthaldehyde" compartment="c" charge="0" initialConcentration="0" hasOnlySubstanceUnits="false" boundaryCondition="false" constant="false" fbc:chemicalFormula="C11H8O"/>
	<species metaid="M_cpd09804_c" id="M_cpd09804_c" name="2-Naphthoic acid" compartment="c" charge="-1" initialConcentration="0" hasOnlySubstanceUnits="false" boundaryCondition="false" constant="false" fbc:chemicalFormula="C11H7O2"/>
	<species metaid="M_cpd04122_c" id="M_cpd04122_c" name="Aminoacetaldehyde" compartment="c" charge="1" initialConcentration="0" hasOnlySubstanceUnits="false" boundaryCondition="false" constant="false" fbc:chemicalFormula="C2H6NO"/>
	<species metaid="M_cpd08279_c" id="M_cpd08279_c" name="1-Hydroxy-2-naphthaldehyde" compartment="c" charge="0" initialConcentration="0" hasOnlySubstanceUnits="false" boundaryCondition="false" constant="false" fbc:chemicalFormula="C11H8O2"/>
	<species metaid="M_cpd02045_c" id="M_cpd02045_c" name="1-Hydroxy-2-naphthoate" compartment="c" charge="-1" initialConcentration="0" hasOnlySubstanceUnits="false" boundaryCondition="false" constant="false" fbc:chemicalFormula="C11H7O3"/>
	<species metaid="M_cpd00156_c" id="M_cpd00156_c" name="L-Valine" compartment="c" charge="0" initialConcentration="0" hasOnlySubstanceUnits="false" boundaryCondition="false" constant="false" fbc:chemicalFormula="C5H11NO2"/>
	<species metaid="M_cpd02775_c" id="M_cpd02775_c" name="4-Amino-5-phosphomethyl-2-methylpyrimidine" compartment="c" charge="-2" initialConcentration="0" hasOnlySubstanceUnits="false" boundaryCondition="false" constant="false" fbc:chemicalFormula="C6H8N3O4P"/>
	<species metaid="M_cpd02074_c" id="M_cpd02074_c" name="2-Oxo-6-aminocaproate" compartment="c" charge="0" initialConcentration="0" hasOnlySubstanceUnits="false" boundaryCondition="false" constant="false" fbc:chemicalFormula="C6H11NO3"/>
	<species metaid="M_cpd00922_c" id="M_cpd00922_c" name="delta1-Piperideine-2-carboxylate" compartment="c" charge="-1" initialConcentration="0" hasOnlySubstanceUnits="false" boundaryCondition="false" constant="false" fbc:chemicalFormula="C6H8NO2"/>
	<species metaid="M_cpd00055_c" id="M_cpd00055_c" name="Formaldehyde" compartment="c" charge="0" initialConcentration="0" hasOnlySubstanceUnits="false" boundaryCondition="false" constant="false" fbc:chemicalFormula="CH2O"/>
	<species metaid="M_cpd04105_c" id="M_cpd04105_c" name="Mycothiol" compartment="c" charge="0" initialConcentration="0" hasOnlySubstanceUnits="false" boundaryCondition="false" constant="false" fbc:chemicalFormula="C17H30N2O12S"/>
	<species metaid="M_cpd04106_c" id="M_cpd04106_c" name="S-Formylmycothiol" compartment="c" charge="0" initialConcentration="0" hasOnlySubstanceUnits="false" boundaryCondition="false" constant="false" fbc:chemicalFormula="C18H30N2O13S"/>
	<species metaid="M_cpd11587_c" id="M_cpd11587_c" name="Ala-Gln" compartment="c" charge="0" initialConcentration="0" hasOnlySubstanceUnits="false" boundaryCondition="false" constant="false" fbc:chemicalFormula="C8H15N3O4"/>
	<species metaid="M_cpd02835_c" id="M_cpd02835_c" name="UDP-2,3-bis(3-hydroxytetradecanoyl)glucosamine" compartment="c" charge="-2" initialConcentration="0" hasOnlySubstanceUnits="false" boundaryCondition="false" constant="false" fbc:chemicalFormula="C43H75N3O20P2"/>
	<species metaid="M_cpd02930_c" id="M_cpd02930_c" name="Lipid X" compartment="c" charge="-2" initialConcentration="0" hasOnlySubstanceUnits="false" boundaryCondition="false" constant="false" fbc:chemicalFormula="C34H64NO12P"/>
	<species metaid="M_cpd00143_c" id="M_cpd00143_c" name="Phenylpyruvate" compartment="c" charge="-1" initialConcentration="0" hasOnlySubstanceUnits="false" boundaryCondition="false" constant="false" fbc:chemicalFormula="C9H7O3"/>
	<species metaid="M_cpd00762_c" id="M_cpd00762_c" name="4-Guanidinobutanoate" compartment="c" charge="0" initialConcentration="0" hasOnlySubstanceUnits="false" boundaryCondition="false" constant="false" fbc:chemicalFormula="C5H11N3O2"/>
	<species metaid="M_cpd00281_c" id="M_cpd00281_c" name="GABA" compartment="c" charge="0" initialConcentration="0" hasOnlySubstanceUnits="false" boundaryCondition="false" constant="false" fbc:chemicalFormula="C4H9NO2"/>
	<species metaid="M_cpd01329_c" id="M_cpd01329_c" name="Maltohexaose" compartment="c" charge="0" initialConcentration="0" hasOnlySubstanceUnits="false" boundaryCondition="false" constant="false" fbc:chemicalFormula="C36H62O31"/>
	<species metaid="M_cpd00355_c" id="M_cpd00355_c" name="Nicotinamide ribonucleotide" compartment="c" charge="-1" initialConcentration="0" hasOnlySubstanceUnits="false" boundaryCondition="false" constant="false" fbc:chemicalFormula="C11H14N2O8P"/>
	<species metaid="M_cpd02016_c" id="M_cpd02016_c" name="N-Ribosylnicotinamide" compartment="c" charge="1" initialConcentration="0" hasOnlySubstanceUnits="false" boundaryCondition="false" constant="false" fbc:chemicalFormula="C11H15N2O5"/>
	<species metaid="M_cpd11583_c" id="M_cpd11583_c" name="Ala-Leu" compartment="c" charge="0" initialConcentration="0" hasOnlySubstanceUnits="false" boundaryCondition="false" constant="false" fbc:chemicalFormula="C9H18N2O3"/>
	<species metaid="M_cpd00107_c" id="M_cpd00107_c" name="L-Leucine" compartment="c" charge="0" initialConcentration="0" hasOnlySubstanceUnits="false" boundaryCondition="false" constant="false" fbc:chemicalFormula="C6H13NO2"/>
	<species metaid="M_cpd00809_c" id="M_cpd00809_c" name="O-Phospho-L-homoserine" compartment="c" charge="-2" initialConcentration="0" hasOnlySubstanceUnits="false" boundaryCondition="false" constant="false" fbc:chemicalFormula="C4H8NO6P"/>
	<species metaid="M_cpd02589_c" id="M_cpd02589_c" name="3',5'-Cyclic nucleotide" compartment="c" charge="-1" initialConcentration="0" hasOnlySubstanceUnits="false" boundaryCondition="false" constant="false" fbc:chemicalFormula="C5H7O6PR"/>
	<species metaid="M_cpd00821_c" id="M_cpd00821_c" name="Nucleoside 5'-phosphate" compartment="c" charge="-1" initialConcentration="0" hasOnlySubstanceUnits="false" boundaryCondition="false" constant="false" fbc:chemicalFormula="C5H9O7PR"/>
	<species metaid="M_cpd00840_c" id="M_cpd00840_c" name="L-beta-Lysine" compartment="c" charge="1" initialConcentration="0" hasOnlySubstanceUnits="false" boundaryCondition="false" constant="false" fbc:chemicalFormula="C6H15N2O2"/>
	<species metaid="M_cpd04015_c" id="M_cpd04015_c" name="trans-3-Chloro-2-propene-1-ol" compartment="c" charge="0" initialConcentration="0" hasOnlySubstanceUnits="false" boundaryCondition="false" constant="false" fbc:chemicalFormula="C3H5ClO"/>
	<species metaid="M_cpd04017_c" id="M_cpd04017_c" name="3-Chloroallyl aldehyde" compartment="c" charge="0" initialConcentration="0" hasOnlySubstanceUnits="false" boundaryCondition="false" constant="false" fbc:chemicalFormula="C3H3ClO"/>
	<species metaid="M_cpd02414_c" id="M_cpd02414_c" name="L-2-Amino-6-oxopimelate" compartment="c" charge="-1" initialConcentration="0" hasOnlySubstanceUnits="false" boundaryCondition="false" constant="false" fbc:chemicalFormula="C7H10NO5"/>
	<species metaid="M_cpd02465_c" id="M_cpd02465_c" name="tetrahydrodipicolinate" compartment="c" charge="-2" initialConcentration="0" hasOnlySubstanceUnits="false" boundaryCondition="false" constant="false" fbc:chemicalFormula="C7H7NO4"/>
	<species metaid="M_cpd08287_c" id="M_cpd08287_c" name="4--cytidine5-diphospho-2-C-methyl-D-erythritol" compartment="c" charge="-2" initialConcentration="0" hasOnlySubstanceUnits="false" boundaryCondition="false" constant="false" fbc:chemicalFormula="C14H23N3O14P2"/>
	<species metaid="M_cpd15552_c" id="M_cpd15552_c" name="phosphatidylserine didodecanoyl" compartment="c" charge="-2" initialConcentration="0" hasOnlySubstanceUnits="false" boundaryCondition="false" constant="false" fbc:chemicalFormula="C30H56NO10P"/>
	<species metaid="M_cpd15528_c" id="M_cpd15528_c" name="phosphatidylethanolamine didodecanoyl" compartment="c" charge="0" initialConcentration="0" hasOnlySubstanceUnits="false" boundaryCondition="false" constant="false" fbc:chemicalFormula="C29H58NO8P"/>
	<species metaid="M_cpd00028_c" id="M_cpd00028_c" name="Heme" compartment="c" charge="-2" initialConcentration="0" hasOnlySubstanceUnits="false" boundaryCondition="false" constant="false" fbc:chemicalFormula="C34H30FeN4O4"/>
	<species metaid="M_cpd11313_c" id="M_cpd11313_c" name="hemeO" compartment="c" charge="-2" initialConcentration="0" hasOnlySubstanceUnits="false" boundaryCondition="false" constant="false" fbc:chemicalFormula="C49H56FeN4O5"/>
	<species metaid="M_cpd00079_c" id="M_cpd00079_c" name="D-glucose-6-phosphate" compartment="c" charge="-2" initialConcentration="0" hasOnlySubstanceUnits="false" boundaryCondition="false" constant="false" fbc:chemicalFormula="C6H11O9P"/>
	<species metaid="M_cpd00315_c" id="M_cpd00315_c" name="GDP-glucose" compartment="c" charge="-2" initialConcentration="0" hasOnlySubstanceUnits="false" boundaryCondition="false" constant="false" fbc:chemicalFormula="C16H23N5O16P2"/>
	<species metaid="M_cpd00523_c" id="M_cpd00523_c" name="Trehalose 6-phosphate" compartment="c" charge="-2" initialConcentration="0" hasOnlySubstanceUnits="false" boundaryCondition="false" constant="false" fbc:chemicalFormula="C12H21O14P"/>
	<species metaid="M_cpd02197_c" id="M_cpd02197_c" name="5-Formyltetrahydrofolate" compartment="c" charge="-2" initialConcentration="0" hasOnlySubstanceUnits="false" boundaryCondition="false" constant="false" fbc:chemicalFormula="C20H21N7O7"/>
	<species metaid="M_cpd00770_c" id="M_cpd00770_c" name="N-Formyl-L-glutamate" compartment="c" charge="-2" initialConcentration="0" hasOnlySubstanceUnits="false" boundaryCondition="false" constant="false" fbc:chemicalFormula="C6H7NO5"/>
	<species metaid="M_cpd11532_c" id="M_cpd11532_c" name="9-methyl-decanoyl-ACP" compartment="c" charge="-1" initialConcentration="0" hasOnlySubstanceUnits="false" boundaryCondition="false" constant="false" fbc:chemicalFormula="C22H41N2O8PRS"/>
	<species metaid="M_cpd11533_c" id="M_cpd11533_c" name="11-methyl-3-oxo-dodecanoyl-ACP" compartment="c" charge="-1" initialConcentration="0" hasOnlySubstanceUnits="false" boundaryCondition="false" constant="false" fbc:chemicalFormula="C24H43N2O9PRS"/>
	<species metaid="M_cpd00246_c" id="M_cpd00246_c" name="Inosine" compartment="c" charge="0" initialConcentration="0" hasOnlySubstanceUnits="false" boundaryCondition="false" constant="false" fbc:chemicalFormula="C10H12N4O5"/>
	<species metaid="M_cpd11592_c" id="M_cpd11592_c" name="gly-glu-L" compartment="c" charge="-1" initialConcentration="0" hasOnlySubstanceUnits="false" boundaryCondition="false" constant="false" fbc:chemicalFormula="C7H11N2O5"/>
	<species metaid="M_cpd02484_c" id="M_cpd02484_c" name="Inositol 3-phosphate" compartment="c" charge="-2" initialConcentration="0" hasOnlySubstanceUnits="false" boundaryCondition="false" constant="false" fbc:chemicalFormula="C6H11O9P"/>
	<species metaid="M_cpd00932_c" id="M_cpd00932_c" name="5-O--1-Carboxyvinyl-3-phosphoshikimate" compartment="c" charge="-4" initialConcentration="0" hasOnlySubstanceUnits="false" boundaryCondition="false" constant="false" fbc:chemicalFormula="C10H9O10P"/>
	<species metaid="M_cpd11679_c" id="M_cpd11679_c" name="Secondary alcohol" compartment="c" charge="0" initialConcentration="0" hasOnlySubstanceUnits="false" boundaryCondition="false" constant="false" fbc:chemicalFormula="CH2OR2"/>
	<species metaid="M_cpd11733_c" id="M_cpd11733_c" name="Ketone" compartment="c" charge="0" initialConcentration="0" hasOnlySubstanceUnits="false" boundaryCondition="false" constant="false" fbc:chemicalFormula="COR2"/>
	<species metaid="M_cpd09793_c" id="M_cpd09793_c" name="1-Naphthaldehyde" compartment="c" charge="0" initialConcentration="0" hasOnlySubstanceUnits="false" boundaryCondition="false" constant="false" fbc:chemicalFormula="C11H8O"/>
	<species metaid="M_cpd09794_c" id="M_cpd09794_c" name="1-Naphthoic acid" compartment="c" charge="-1" initialConcentration="0" hasOnlySubstanceUnits="false" boundaryCondition="false" constant="false" fbc:chemicalFormula="C11H7O2"/>
	<species metaid="M_cpd00859_c" id="M_cpd00859_c" name="Pseudouridine 5'-phosphate" compartment="c" charge="-3" initialConcentration="0" hasOnlySubstanceUnits="false" boundaryCondition="false" constant="false" fbc:chemicalFormula="C9H10N2O9P"/>
	<species metaid="M_cpd11433_c" id="M_cpd11433_c" name="fa12" compartment="c" charge="-1" initialConcentration="0" hasOnlySubstanceUnits="false" boundaryCondition="false" constant="false" fbc:chemicalFormula="C17H33O2"/>
	<species metaid="M_cpd11434_c" id="M_cpd11434_c" name="fa12coa" compartment="c" charge="-3" initialConcentration="0" hasOnlySubstanceUnits="false" boundaryCondition="false" constant="false" fbc:chemicalFormula="C38H65N7O17P3S"/>
	<species metaid="M_cpd04016_c" id="M_cpd04016_c" name="cis-3-Chloro-2-propene-1-ol" compartment="c" charge="0" initialConcentration="0" hasOnlySubstanceUnits="false" boundaryCondition="false" constant="false" fbc:chemicalFormula="C3H5ClO"/>
	<species metaid="M_cpd15064_c" id="M_cpd15064_c" name="cis-3-Chloroallyl aldehyde" compartment="c" charge="0" initialConcentration="0" hasOnlySubstanceUnits="false" boundaryCondition="false" constant="false" fbc:chemicalFormula="C3H3ClO"/>
	<species metaid="M_cpd00043_c" id="M_cpd00043_c" name="UDP-galactose" compartment="c" charge="-2" initialConcentration="0" hasOnlySubstanceUnits="false" boundaryCondition="false" constant="false" fbc:chemicalFormula="C15H22N2O17P2"/>
	<species metaid="M_cpd02731_c" id="M_cpd02731_c" name="2-Hydroxy-6-oxonona-2,4-diene-1,9-dioate" compartment="c" charge="-2" initialConcentration="0" hasOnlySubstanceUnits="false" boundaryCondition="false" constant="false" fbc:chemicalFormula="C9H8O6"/>
	<species metaid="M_cpd00347_c" id="M_cpd00347_c" name="5-10-Methenyltetrahydrofolate" compartment="c" charge="-1" initialConcentration="0" hasOnlySubstanceUnits="false" boundaryCondition="false" constant="false" fbc:chemicalFormula="C20H20N7O6"/>
	<species metaid="M_cpd00165_c" id="M_cpd00165_c" name="Hydroxylamine" compartment="c" charge="0" initialConcentration="0" hasOnlySubstanceUnits="false" boundaryCondition="false" constant="false" fbc:chemicalFormula="H3NO"/>
	<species metaid="M_cpd00924_c" id="M_cpd00924_c" name="AppppA" compartment="c" charge="-4" initialConcentration="0" hasOnlySubstanceUnits="false" boundaryCondition="false" constant="false" fbc:chemicalFormula="C20H24N10O19P4"/>
	<species metaid="M_cpd00907_c" id="M_cpd00907_c" name="alpha-D-glucose-1,6-biphosphate" compartment="c" charge="-2" initialConcentration="0" hasOnlySubstanceUnits="false" boundaryCondition="false" constant="false" fbc:chemicalFormula="C6H12O12P2"/>
	<species metaid="M_cpd11465_c" id="M_cpd11465_c" name="But-2-enoyl-[acyl-carrier protein]" compartment="c" charge="-1" initialConcentration="0" hasOnlySubstanceUnits="false" boundaryCondition="false" constant="false" fbc:chemicalFormula="C15H25N2O8PRS"/>
	<species metaid="M_cpd15603_e" id="M_cpd15603_e" name="Gly-Cys_b" compartment="e" charge="0" initialConcentration="0" hasOnlySubstanceUnits="false" boundaryCondition="true" constant="false" fbc:chemicalFormula="C5H10N2O3S"/>
	<species metaid="M_cpd03920_c" id="M_cpd03920_c" name="Adenosylcobinamide-GDP" compartment="c" charge="1" initialConcentration="0" hasOnlySubstanceUnits="false" boundaryCondition="false" constant="false" fbc:chemicalFormula="C68H97CoN21O21P2"/>
	<species metaid="M_cpd15314_c" id="M_cpd15314_c" name="1-Acyl-sn-glycero-3-phosphoethanolamine tetradecanoyl" compartment="c" charge="0" initialConcentration="0" hasOnlySubstanceUnits="false" boundaryCondition="false" constant="false" fbc:chemicalFormula="C19H40NO7P"/>
	<species metaid="M_cpd00492_c" id="M_cpd00492_c" name="N-Acetyl-D-mannosamine" compartment="c" charge="0" initialConcentration="0" hasOnlySubstanceUnits="false" boundaryCondition="false" constant="false" fbc:chemicalFormula="C8H15NO6"/>
	<species metaid="M_cpd17041_c" id="M_cpd17041_c" name="Protein biosynthesis" compartment="c" charge="0" initialConcentration="0" hasOnlySubstanceUnits="false" boundaryCondition="false" constant="false" fbc:chemicalFormula=""/>
	<species metaid="M_cpd02708_c" id="M_cpd02708_c" name="cis-2-Methyl-5-isopropylhexa-2,5-dienal" compartment="c" charge="0" initialConcentration="0" hasOnlySubstanceUnits="false" boundaryCondition="false" constant="false" fbc:chemicalFormula="C10H16O"/>
	<species metaid="M_cpd08741_c" id="M_cpd08741_c" name="cis-2-Methyl-5-isopropylhexa-2,5-dienoic acid" compartment="c" charge="-1" initialConcentration="0" hasOnlySubstanceUnits="false" boundaryCondition="false" constant="false" fbc:chemicalFormula="C10H15O2"/>
	<species metaid="M_cpd00502_c" id="M_cpd00502_c" name="5-Formiminotetrahydrofolate" compartment="c" charge="-2" initialConcentration="0" hasOnlySubstanceUnits="false" boundaryCondition="false" constant="false" fbc:chemicalFormula="C20H22N8O6"/>
	<species metaid="M_cpd11566_c" id="M_cpd11566_c" name="14-methyl-3-oxo-pentadecanoyl-ACP" compartment="c" charge="-1" initialConcentration="0" hasOnlySubstanceUnits="false" boundaryCondition="false" constant="false" fbc:chemicalFormula="C27H49N2O9PRS"/>
	<species metaid="M_cpd11567_c" id="M_cpd11567_c" name="14-methyl-3-hydroxy-pentadecanoyl-ACP" compartment="c" charge="-1" initialConcentration="0" hasOnlySubstanceUnits="false" boundaryCondition="false" constant="false" fbc:chemicalFormula="C27H51N2O9PRS"/>
	<species metaid="M_cpd16401_c" id="M_cpd16401_c" name="4-Hydroxy-5-phenyltetrahydro-1,3-oxazin-2-one" compartment="c" charge="0" initialConcentration="0" hasOnlySubstanceUnits="false" boundaryCondition="false" constant="false" fbc:chemicalFormula="C10H11NO3"/>
	<species metaid="M_cpd16402_c" id="M_cpd16402_c" name="5-Phenyl-1,3-oxazinane-2,4-dione" compartment="c" charge="0" initialConcentration="0" hasOnlySubstanceUnits="false" boundaryCondition="false" constant="false" fbc:chemicalFormula="C10H9NO3"/>
	<species metaid="M_cpd02552_c" id="M_cpd02552_c" name="n-acetylglutamyl-phosphate" compartment="c" charge="-3" initialConcentration="0" hasOnlySubstanceUnits="false" boundaryCondition="false" constant="false" fbc:chemicalFormula="C7H9NO8P"/>
	<species metaid="M_cpd15699_c" id="M_cpd15699_c" name="Dianteisopentadecanoylphosphatidylethanolamine" compartment="c" charge="0" initialConcentration="0" hasOnlySubstanceUnits="false" boundaryCondition="false" constant="false" fbc:chemicalFormula="C35H70NO8P"/>
	<species metaid="M_cpd00295_c" id="M_cpd00295_c" name="dGDP" compartment="c" charge="-2" initialConcentration="0" hasOnlySubstanceUnits="false" boundaryCondition="false" constant="false" fbc:chemicalFormula="C10H13N5O10P2"/>
	<species metaid="M_cpd02964_c" id="M_cpd02964_c" name="UDP-N-acetylmuramoyl-L-alanyl-D-gamma-glutamyl-meso-2-6-diaminopimelate" compartment="c" charge="-4" initialConcentration="0" hasOnlySubstanceUnits="false" boundaryCondition="false" constant="false" fbc:chemicalFormula="C35H51N7O26P2"/>
	<species metaid="M_cpd00298_c" id="M_cpd00298_c" name="dTMP" compartment="c" charge="-2" initialConcentration="0" hasOnlySubstanceUnits="false" boundaryCondition="false" constant="false" fbc:chemicalFormula="C10H13N2O8P"/>
	<species metaid="M_cpd11500_c" id="M_cpd11500_c" name="6-methyl-3-oxo-octanoyl-ACP" compartment="c" charge="-1" initialConcentration="0" hasOnlySubstanceUnits="false" boundaryCondition="false" constant="false" fbc:chemicalFormula="C20H35N2O9PRS"/>
	<species metaid="M_cpd11501_c" id="M_cpd11501_c" name="6-methyl-3-hydroxy-octanoyl-ACP" compartment="c" charge="-1" initialConcentration="0" hasOnlySubstanceUnits="false" boundaryCondition="false" constant="false" fbc:chemicalFormula="C20H37N2O9PRS"/>
	<species metaid="M_cpd15532_c" id="M_cpd15532_c" name="phosphatidylethanolamine dihexadec-9enoyl" compartment="c" charge="0" initialConcentration="0" hasOnlySubstanceUnits="false" boundaryCondition="false" constant="false" fbc:chemicalFormula="C37H70NO8P"/>
	<species metaid="M_cpd00361_c" id="M_cpd00361_c" name="ACTN" compartment="c" charge="0" initialConcentration="0" hasOnlySubstanceUnits="false" boundaryCondition="false" constant="false" fbc:chemicalFormula="C4H8O2"/>
	<species metaid="M_cpd01221_c" id="M_cpd01221_c" name="(S)-Acetoin" compartment="c" charge="0" initialConcentration="0" hasOnlySubstanceUnits="false" boundaryCondition="false" constant="false" fbc:chemicalFormula="C4H8O2"/>
	<species metaid="M_cpd11580_e" id="M_cpd11580_e" name="Gly-Gln_b" compartment="e" charge="0" initialConcentration="0" hasOnlySubstanceUnits="false" boundaryCondition="true" constant="false" fbc:chemicalFormula="C7H13N3O4"/>
	<species metaid="M_cpd15547_c" id="M_cpd15547_c" name="Phosphatidylglycerophosphate dioctadecanoyl" compartment="c" charge="-2" initialConcentration="0" hasOnlySubstanceUnits="false" boundaryCondition="false" constant="false" fbc:chemicalFormula="C42H82O13P2"/>
	<species metaid="M_cpd15540_c" id="M_cpd15540_c" name="Phosphatidylglycerol dioctadecanoyl" compartment="c" charge="-1" initialConcentration="0" hasOnlySubstanceUnits="false" boundaryCondition="false" constant="false" fbc:chemicalFormula="C42H82O10P"/>
	<species metaid="M_cpd00769_c" id="M_cpd00769_c" name="N-Formyl-L-aspartate" compartment="c" charge="-2" initialConcentration="0" hasOnlySubstanceUnits="false" boundaryCondition="false" constant="false" fbc:chemicalFormula="C5H5NO5"/>
	<species metaid="M_cpd00735_c" id="M_cpd00735_c" name="Formylmethanofuran" compartment="c" charge="-5" initialConcentration="0" hasOnlySubstanceUnits="false" boundaryCondition="false" constant="false" fbc:chemicalFormula="C35H39N4O16"/>
	<species metaid="M_cpd00895_c" id="M_cpd00895_c" name="H4MPT" compartment="c" charge="-3" initialConcentration="0" hasOnlySubstanceUnits="false" boundaryCondition="false" constant="false" fbc:chemicalFormula="C30H42N6O16P"/>
	<species metaid="M_cpd00643_c" id="M_cpd00643_c" name="Methanofuran" compartment="c" charge="-4" initialConcentration="0" hasOnlySubstanceUnits="false" boundaryCondition="false" constant="false" fbc:chemicalFormula="C34H40N4O15"/>
	<species metaid="M_cpd00936_c" id="M_cpd00936_c" name="5-Formyl-H4MPT" compartment="c" charge="-3" initialConcentration="0" hasOnlySubstanceUnits="false" boundaryCondition="false" constant="false" fbc:chemicalFormula="C31H42N6O17P"/>
	<species metaid="M_cpd15348_c" id="M_cpd15348_c" name="2-Acyl-sn-glycero-3-phosphoglycerol octadecanoyl" compartment="c" charge="-1" initialConcentration="0" hasOnlySubstanceUnits="false" boundaryCondition="false" constant="false" fbc:chemicalFormula="C24H48O9P"/>
	<species metaid="M_cpd00180_c" id="M_cpd00180_c" name="Oxalate" compartment="c" charge="-2" initialConcentration="0" hasOnlySubstanceUnits="false" boundaryCondition="false" constant="false" fbc:chemicalFormula="C2O4"/>
	<species metaid="M_cpd15544_c" id="M_cpd15544_c" name="Phosphatidylglycerophosphate ditetradec-7-enoyl" compartment="c" charge="-2" initialConcentration="0" hasOnlySubstanceUnits="false" boundaryCondition="false" constant="false" fbc:chemicalFormula="C34H62O13P2"/>
	<species metaid="M_cpd15537_c" id="M_cpd15537_c" name="Phosphatidylglycerol ditetradec-7-enoyl" compartment="c" charge="-1" initialConcentration="0" hasOnlySubstanceUnits="false" boundaryCondition="false" constant="false" fbc:chemicalFormula="C34H62O10P"/>
	<species metaid="M_cpd00706_c" id="M_cpd00706_c" name="Mercaptopyruvate" compartment="c" charge="-1" initialConcentration="0" hasOnlySubstanceUnits="false" boundaryCondition="false" constant="false" fbc:chemicalFormula="C3H3O3S"/>
	<species metaid="M_cpd02102_c" id="M_cpd02102_c" name="N-Adenylylanthranilate" compartment="c" charge="-2" initialConcentration="0" hasOnlySubstanceUnits="false" boundaryCondition="false" constant="false" fbc:chemicalFormula="C17H17N6O8P"/>
	<species metaid="M_cpd15320_c" id="M_cpd15320_c" name="1-Acyl-sn-glycero-3-phosphoglycerol tetradec-7-enoyl" compartment="c" charge="-1" initialConcentration="0" hasOnlySubstanceUnits="false" boundaryCondition="false" constant="false" fbc:chemicalFormula="C20H38O9P"/>
	<species metaid="M_cpd11482_c" id="M_cpd11482_c" name="(R)-3-Hydroxydecanoyl-[acyl-carrier protein]" compartment="c" charge="-2" initialConcentration="0" hasOnlySubstanceUnits="false" boundaryCondition="false" constant="false" fbc:chemicalFormula="C21H40N2O9PRS"/>
	<species metaid="M_cpd11487_c" id="M_cpd11487_c" name="3-oxodecanoyl-acp" compartment="c" charge="-2" initialConcentration="0" hasOnlySubstanceUnits="false" boundaryCondition="false" constant="false" fbc:chemicalFormula="C21H38N2O9PRS"/>
	<species metaid="M_cpd02843_c" id="M_cpd02843_c" name="D-erythro-imidazol-glycerol-phosphate" compartment="c" charge="-2" initialConcentration="0" hasOnlySubstanceUnits="false" boundaryCondition="false" constant="false" fbc:chemicalFormula="C6H9N2O6P"/>
	<species metaid="M_cpd02851_c" id="M_cpd02851_c" name="AICAR" compartment="c" charge="-2" initialConcentration="0" hasOnlySubstanceUnits="false" boundaryCondition="false" constant="false" fbc:chemicalFormula="C9H13N4O8P"/>
	<species metaid="M_cpd00238_c" id="M_cpd00238_c" name="Sedoheptulose7-phosphate" compartment="c" charge="-2" initialConcentration="0" hasOnlySubstanceUnits="false" boundaryCondition="false" constant="false" fbc:chemicalFormula="C7H13O10P"/>
	<species metaid="M_cpd11565_c" id="M_cpd11565_c" name="12-methyl-tridecanoyl-ACP" compartment="c" charge="-2" initialConcentration="0" hasOnlySubstanceUnits="false" boundaryCondition="false" constant="false" fbc:chemicalFormula="C25H47N2O8PRS"/>
	<species metaid="M_cpd15716_c" id="M_cpd15716_c" name="Diisoheptadecanoylphosphatidylglycerophosphate" compartment="c" charge="-2" initialConcentration="0" hasOnlySubstanceUnits="false" boundaryCondition="false" constant="false" fbc:chemicalFormula="C40H78O13P2"/>
	<species metaid="M_cpd15722_c" id="M_cpd15722_c" name="Diisoheptadecanoylphosphatidylglycerol" compartment="c" charge="-1" initialConcentration="0" hasOnlySubstanceUnits="false" boundaryCondition="false" constant="false" fbc:chemicalFormula="C40H78O10P"/>
	<species metaid="M_cpd15525_c" id="M_cpd15525_c" name="1,2-dihexadec-9-enoyl-sn-glycerol 3-phosphate" compartment="c" charge="-1" initialConcentration="0" hasOnlySubstanceUnits="false" boundaryCondition="false" constant="false" fbc:chemicalFormula="C35H64O8P"/>
	<species metaid="M_cpd00207_c" id="M_cpd00207_c" name="Guanine" compartment="c" charge="0" initialConcentration="0" hasOnlySubstanceUnits="false" boundaryCondition="false" constant="false" fbc:chemicalFormula="C5H5N5O"/>
	<species metaid="M_cpd03052_c" id="M_cpd03052_c" name="Imidazole acetaldehyde" compartment="c" charge="0" initialConcentration="0" hasOnlySubstanceUnits="false" boundaryCondition="false" constant="false" fbc:chemicalFormula="C5H6N2O"/>
	<species metaid="M_cpd01831_c" id="M_cpd01831_c" name="4-Imidazoleacetate" compartment="c" charge="-1" initialConcentration="0" hasOnlySubstanceUnits="false" boundaryCondition="false" constant="false" fbc:chemicalFormula="C5H5N2O2"/>
	<species metaid="M_cpd02996_c" id="M_cpd02996_c" name="GM2" compartment="c" charge="-1" initialConcentration="0" hasOnlySubstanceUnits="false" boundaryCondition="false" constant="false" fbc:chemicalFormula="C50H85N3O26R"/>
	<species metaid="M_cpd03656_c" id="M_cpd03656_c" name="GA2" compartment="c" charge="0" initialConcentration="0" hasOnlySubstanceUnits="false" boundaryCondition="false" constant="false" fbc:chemicalFormula="C39H69N2O18R"/>
	<species metaid="M_cpd15681_c" id="M_cpd15681_c" name="1,2-dianteisopentadecanoyl-sn-glycerol 3-phosphate" compartment="c" charge="-1" initialConcentration="0" hasOnlySubstanceUnits="false" boundaryCondition="false" constant="false" fbc:chemicalFormula="C33H64O8P"/>
	<species metaid="M_cpd11479_c" id="M_cpd11479_c" name="D-3-Hydroxyhexanoyl-[acp]" compartment="c" charge="-2" initialConcentration="0" hasOnlySubstanceUnits="false" boundaryCondition="false" constant="false" fbc:chemicalFormula="C17H31N2O9PRS"/>
	<species metaid="M_cpd00262_c" id="M_cpd00262_c" name="Oxalyl-CoA" compartment="c" charge="-5" initialConcentration="0" hasOnlySubstanceUnits="false" boundaryCondition="false" constant="false" fbc:chemicalFormula="C23H31N7O19P3S"/>
	<species metaid="M_cpd02117_c" id="M_cpd02117_c" name="(S)-Canadine" compartment="c" charge="0" initialConcentration="0" hasOnlySubstanceUnits="false" boundaryCondition="false" constant="false" fbc:chemicalFormula="C20H21NO4"/>
	<species metaid="M_cpd00563_c" id="M_cpd00563_c" name="Berberine" compartment="c" charge="1" initialConcentration="0" hasOnlySubstanceUnits="false" boundaryCondition="false" constant="false" fbc:chemicalFormula="C20H18NO4"/>
	<species metaid="M_cpd00284_c" id="M_cpd00284_c" name="6-Phospho-D-gluconate" compartment="c" charge="-3" initialConcentration="0" hasOnlySubstanceUnits="false" boundaryCondition="false" constant="false" fbc:chemicalFormula="C6H10O10P"/>
	<species metaid="M_cpd00065_c" id="M_cpd00065_c" name="L-Tryptophan" compartment="c" charge="0" initialConcentration="0" hasOnlySubstanceUnits="false" boundaryCondition="false" constant="false" fbc:chemicalFormula="C11H12N2O2"/>
	<species metaid="M_cpd02893_c" id="M_cpd02893_c" name="5'-Phosphoribosyl-4-carboxy-5-aminoimidazole" compartment="c" charge="-2" initialConcentration="0" hasOnlySubstanceUnits="false" boundaryCondition="false" constant="false" fbc:chemicalFormula="C9H12N3O9P"/>
	<species metaid="M_cpd02921_c" id="M_cpd02921_c" name="SAICAR" compartment="c" charge="-3" initialConcentration="0" hasOnlySubstanceUnits="false" boundaryCondition="false" constant="false" fbc:chemicalFormula="C13H16N4O12P"/>
	<species metaid="M_cpd08211_c" id="M_cpd08211_c" name="trans,trans,cis-Geranylgeranyl diphosphate" compartment="c" charge="-2" initialConcentration="0" hasOnlySubstanceUnits="false" boundaryCondition="false" constant="false" fbc:chemicalFormula="C20H34O7P2"/>
	<species metaid="M_cpd11512_c" id="M_cpd11512_c" name="12-methyl-3-oxo-tetra-decanoyl-ACP" compartment="c" charge="-1" initialConcentration="0" hasOnlySubstanceUnits="false" boundaryCondition="false" constant="false" fbc:chemicalFormula="C26H47N2O9PRS"/>
	<species metaid="M_cpd11513_c" id="M_cpd11513_c" name="12-methyl-3-hydroxy-tetra-decanoyl-ACP" compartment="c" charge="-1" initialConcentration="0" hasOnlySubstanceUnits="false" boundaryCondition="false" constant="false" fbc:chemicalFormula="C26H49N2O9PRS"/>
	<species metaid="M_cpd04806_c" id="M_cpd04806_c" name="Aldophosphamide" compartment="c" charge="0" initialConcentration="0" hasOnlySubstanceUnits="false" boundaryCondition="false" constant="false" fbc:chemicalFormula="C7H15Cl2N2O3P"/>
	<species metaid="M_cpd16365_c" id="M_cpd16365_c" name="Alcophosphamide" compartment="c" charge="0" initialConcentration="0" hasOnlySubstanceUnits="false" boundaryCondition="false" constant="false" fbc:chemicalFormula="C7H17Cl2N2O3P"/>
	<species metaid="M_cpd00198_c" id="M_cpd00198_c" name="D-Xylulose5-phosphate" compartment="c" charge="-2" initialConcentration="0" hasOnlySubstanceUnits="false" boundaryCondition="false" constant="false" fbc:chemicalFormula="C5H9O8P"/>
	<species metaid="M_cpd01560_c" id="M_cpd01560_c" name="beta-Alanyl-CoA" compartment="c" charge="-2" initialConcentration="0" hasOnlySubstanceUnits="false" boundaryCondition="false" constant="false" fbc:chemicalFormula="C24H39N8O17P3S"/>
	<species metaid="M_cpd02693_c" id="M_cpd02693_c" name="3-Isopropylmalate" compartment="c" charge="-2" initialConcentration="0" hasOnlySubstanceUnits="false" boundaryCondition="false" constant="false" fbc:chemicalFormula="C7H10O5"/>
	<species metaid="M_cpd01710_c" id="M_cpd01710_c" name="2-Isopropylmaleate" compartment="c" charge="-2" initialConcentration="0" hasOnlySubstanceUnits="false" boundaryCondition="false" constant="false" fbc:chemicalFormula="C7H8O4"/>
	<species metaid="M_cpd02605_c" id="M_cpd02605_c" name="2-isopropyl-3-oxosuccinate" compartment="c" charge="-2" initialConcentration="0" hasOnlySubstanceUnits="false" boundaryCondition="false" constant="false" fbc:chemicalFormula="C7H8O5"/>
	<species metaid="M_cpd15706_c" id="M_cpd15706_c" name="1,2-Diisohexadecanoyl-sn-glycerol" compartment="c" charge="0" initialConcentration="0" hasOnlySubstanceUnits="false" boundaryCondition="false" constant="false" fbc:chemicalFormula="C35H68O5"/>
	<species metaid="M_cpd15345_c" id="M_cpd15345_c" name="2-Acyl-sn-glycero-3-phosphoglycerol tetradec-7-enoyl" compartment="c" charge="-1" initialConcentration="0" hasOnlySubstanceUnits="false" boundaryCondition="false" constant="false" fbc:chemicalFormula="C20H38O9P"/>
	<species metaid="M_cpd00497_c" id="M_cpd00497_c" name="XMP" compartment="c" charge="-2" initialConcentration="0" hasOnlySubstanceUnits="false" boundaryCondition="false" constant="false" fbc:chemicalFormula="C10H11N4O9P"/>
	<species metaid="M_cpd00309_c" id="M_cpd00309_c" name="XAN" compartment="c" charge="0" initialConcentration="0" hasOnlySubstanceUnits="false" boundaryCondition="false" constant="false" fbc:chemicalFormula="C5H4N4O2"/>
	<species metaid="M_cpd00119_c" id="M_cpd00119_c" name="L-Histidine" compartment="c" charge="0" initialConcentration="0" hasOnlySubstanceUnits="false" boundaryCondition="false" constant="false" fbc:chemicalFormula="C6H9N3O2"/>
	<species metaid="M_cpd00616_c" id="M_cpd00616_c" name="Pretyrosine" compartment="c" charge="-1" initialConcentration="0" hasOnlySubstanceUnits="false" boundaryCondition="false" constant="false" fbc:chemicalFormula="C10H12NO5"/>
	<species metaid="M_cpd15311_c" id="M_cpd15311_c" name="1,2-Diacyl-sn-glycerol dioctadecanoyl" compartment="c" charge="0" initialConcentration="0" hasOnlySubstanceUnits="false" boundaryCondition="false" constant="false" fbc:chemicalFormula="C39H76O5"/>
	<species metaid="M_cpd03831_c" id="M_cpd03831_c" name="ADP-L-glycero-D-manno-heptose" compartment="c" charge="-2" initialConcentration="0" hasOnlySubstanceUnits="false" boundaryCondition="false" constant="false" fbc:chemicalFormula="C17H25N5O16P2"/>
	<species metaid="M_cpd15485_c" id="M_cpd15485_c" name="heptosyl-kdo2-lipidA" compartment="c" charge="-6" initialConcentration="0" hasOnlySubstanceUnits="false" boundaryCondition="false" constant="false" fbc:chemicalFormula="C117H208N2O45P2"/>
	<species metaid="M_cpd15484_c" id="M_cpd15484_c" name="heptosyl-heptosyl-kdo2-lipidA" compartment="c" charge="-6" initialConcentration="0" hasOnlySubstanceUnits="false" boundaryCondition="false" constant="false" fbc:chemicalFormula="C124H220N2O51P2"/>
	<species metaid="M_cpd18007_c" id="M_cpd18007_c" name="Leachianone G" compartment="c" charge="0" initialConcentration="0" hasOnlySubstanceUnits="false" boundaryCondition="false" constant="false" fbc:chemicalFormula="C20H20O6"/>
	<species metaid="M_cpd18036_c" id="M_cpd18036_c" name="Sophoraflavanone G" compartment="c" charge="0" initialConcentration="0" hasOnlySubstanceUnits="false" boundaryCondition="false" constant="false" fbc:chemicalFormula="C25H28O6"/>
	<species metaid="M_cpd03588_c" id="M_cpd03588_c" name="L-erythro-3-Methylmalyl-CoA" compartment="c" charge="-5" initialConcentration="0" hasOnlySubstanceUnits="false" boundaryCondition="false" constant="false" fbc:chemicalFormula="C26H37N7O20P3S"/>
	<species metaid="M_cpd11519_c" id="M_cpd11519_c" name="14-methyl-hexa-decanoyl-ACP" compartment="c" charge="-2" initialConcentration="0" hasOnlySubstanceUnits="false" boundaryCondition="false" constant="false" fbc:chemicalFormula="C28H53N2O8PRS"/>
	<species metaid="M_cpd00332_c" id="M_cpd00332_c" name="Mevalonic acid" compartment="c" charge="-1" initialConcentration="0" hasOnlySubstanceUnits="false" boundaryCondition="false" constant="false" fbc:chemicalFormula="C6H11O4"/>
	<species metaid="M_cpd00812_c" id="M_cpd00812_c" name="5-phosphomevalonate" compartment="c" charge="-3" initialConcentration="0" hasOnlySubstanceUnits="false" boundaryCondition="false" constant="false" fbc:chemicalFormula="C6H10O7P"/>
	<species metaid="M_cpd15604_c" id="M_cpd15604_c" name="Gly-Leu" compartment="c" charge="0" initialConcentration="0" hasOnlySubstanceUnits="false" boundaryCondition="false" constant="false" fbc:chemicalFormula="C8H16N2O3"/>
	<species metaid="M_cpd15355_c" id="M_cpd15355_c" name="2-hexadecanoyl-sn-glycerol 3-phosphate" compartment="c" charge="-1" initialConcentration="0" hasOnlySubstanceUnits="false" boundaryCondition="false" constant="false" fbc:chemicalFormula="C19H38O7P"/>
	<species metaid="M_cpd11516_c" id="M_cpd11516_c" name="14-methyl-3-oxo-hexa-decanoyl-ACP" compartment="c" charge="-1" initialConcentration="0" hasOnlySubstanceUnits="false" boundaryCondition="false" constant="false" fbc:chemicalFormula="C28H51N2O9PRS"/>
	<species metaid="M_cpd11517_c" id="M_cpd11517_c" name="14-methyl-3-hydroxy-hexa-decanoyl-ACP" compartment="c" charge="-1" initialConcentration="0" hasOnlySubstanceUnits="false" boundaryCondition="false" constant="false" fbc:chemicalFormula="C28H53N2O9PRS"/>
	<species metaid="M_cpd11494_c" id="M_cpd11494_c" name="Acetyl-ACP" compartment="c" charge="-2" initialConcentration="0" hasOnlySubstanceUnits="false" boundaryCondition="false" constant="false" fbc:chemicalFormula="C13H24N2O8PRS"/>
	<species metaid="M_cpd11488_c" id="M_cpd11488_c" name="Acetoacetyl-ACP" compartment="c" charge="-2" initialConcentration="0" hasOnlySubstanceUnits="false" boundaryCondition="false" constant="false" fbc:chemicalFormula="C15H26N2O9PRS"/>
	<species metaid="M_cpd01914_c" id="M_cpd01914_c" name="L-Methionine S-oxide" compartment="c" charge="0" initialConcentration="0" hasOnlySubstanceUnits="false" boundaryCondition="false" constant="false" fbc:chemicalFormula="C5H11NO3S"/>
	<species metaid="M_cpd00451_c" id="M_cpd00451_c" name="Glycocyamine" compartment="c" charge="0" initialConcentration="0" hasOnlySubstanceUnits="false" boundaryCondition="false" constant="false" fbc:chemicalFormula="C3H7N3O2"/>
	<species metaid="M_cpd01262_c" id="M_cpd01262_c" name="Amylotriose" compartment="c" charge="0" initialConcentration="0" hasOnlySubstanceUnits="false" boundaryCondition="false" constant="false" fbc:chemicalFormula="C18H32O16"/>
	<species metaid="M_cpd08719_c" id="M_cpd08719_c" name="dTDP-4-oxo-2,6-dideoxy-D-glucose" compartment="c" charge="-2" initialConcentration="0" hasOnlySubstanceUnits="false" boundaryCondition="false" constant="false" fbc:chemicalFormula="C16H22N2O14P2"/>
	<species metaid="M_cpd08724_c" id="M_cpd08724_c" name="dTDP-4-oxo-2,6-dideoxy-L-mannose" compartment="c" charge="-2" initialConcentration="0" hasOnlySubstanceUnits="false" boundaryCondition="false" constant="false" fbc:chemicalFormula="C16H22N2O14P2"/>
	<species metaid="M_cpd03491_c" id="M_cpd03491_c" name="Undecaprenyl-diphospho-N-acetylmuramoyl-(N-acetylglucosamine)-L-alanyl-gamma-D-glutamyl-L-lysyl-D-alanyl-D-alanine" compartment="c" charge="-3" initialConcentration="0" hasOnlySubstanceUnits="false" boundaryCondition="false" constant="false" fbc:chemicalFormula="C94H153N8O26P2"/>
	<species metaid="M_cpd03492_c" id="M_cpd03492_c" name="Undecaprenyl-diphospho-N-acetylmuramoyl-(N-acetylglucosamine)-L-alanyl-D-isoglutaminyl-L-lysyl-D-alanyl-D-alanine" compartment="c" charge="-2" initialConcentration="0" hasOnlySubstanceUnits="false" boundaryCondition="false" constant="false" fbc:chemicalFormula="C94H155N9O25P2"/>
	<species metaid="M_cpd11524_c" id="M_cpd11524_c" name="5-methyl-hexanoyl-ACP" compartment="c" charge="-1" initialConcentration="0" hasOnlySubstanceUnits="false" boundaryCondition="false" constant="false" fbc:chemicalFormula="C18H33N2O8PRS"/>
	<species metaid="M_cpd00802_c" id="M_cpd00802_c" name="D-fructose-1-phosphate" compartment="c" charge="-2" initialConcentration="0" hasOnlySubstanceUnits="false" boundaryCondition="false" constant="false" fbc:chemicalFormula="C6H11O9P"/>
	<species metaid="M_cpd00448_c" id="M_cpd00448_c" name="D-Glyceraldehyde" compartment="c" charge="0" initialConcentration="0" hasOnlySubstanceUnits="false" boundaryCondition="false" constant="false" fbc:chemicalFormula="C3H6O3"/>
	<species metaid="M_cpd00146_c" id="M_cpd00146_c" name="Carbamoylphosphate" compartment="c" charge="-2" initialConcentration="0" hasOnlySubstanceUnits="false" boundaryCondition="false" constant="false" fbc:chemicalFormula="CH2NO5P"/>
	<species metaid="M_cpd01859_c" id="M_cpd01859_c" name="(2-Naphthyl)methanol" compartment="c" charge="0" initialConcentration="0" hasOnlySubstanceUnits="false" boundaryCondition="false" constant="false" fbc:chemicalFormula="C11H10O"/>
	<species metaid="M_cpd14940_c" id="M_cpd14940_c" name="(2E)-Octadecenoyl-[acp]" compartment="c" charge="-2" initialConcentration="0" hasOnlySubstanceUnits="false" boundaryCondition="false" constant="false" fbc:chemicalFormula="C29H54N2O8PRS"/>
	<species metaid="M_cpd12458_c" id="M_cpd12458_c" name="Stearoyl-[acyl-carrier protein]" compartment="c" charge="-2" initialConcentration="0" hasOnlySubstanceUnits="false" boundaryCondition="false" constant="false" fbc:chemicalFormula="C29H56N2O8PRS"/>
	<species metaid="M_cpd00622_c" id="M_cpd00622_c" name="Sepiapterin" compartment="c" charge="0" initialConcentration="0" hasOnlySubstanceUnits="false" boundaryCondition="false" constant="false" fbc:chemicalFormula="C9H11N5O3"/>
	<species metaid="M_cpd01558_c" id="M_cpd01558_c" name="Xanthopterin-B2" compartment="c" charge="0" initialConcentration="0" hasOnlySubstanceUnits="false" boundaryCondition="false" constant="false" fbc:chemicalFormula="C9H10N4O4"/>
	<species metaid="M_cpd00157_c" id="M_cpd00157_c" name="Glycerone" compartment="c" charge="0" initialConcentration="0" hasOnlySubstanceUnits="false" boundaryCondition="false" constant="false" fbc:chemicalFormula="C3H6O3"/>
	<species metaid="M_cpd00978_c" id="M_cpd00978_c" name="dUDP" compartment="c" charge="-2" initialConcentration="0" hasOnlySubstanceUnits="false" boundaryCondition="false" constant="false" fbc:chemicalFormula="C9H12N2O11P2"/>
	<species metaid="M_cpd00358_c" id="M_cpd00358_c" name="dUTP" compartment="c" charge="-3" initialConcentration="0" hasOnlySubstanceUnits="false" boundaryCondition="false" constant="false" fbc:chemicalFormula="C9H12N2O14P3"/>
	<species metaid="M_cpd00773_c" id="M_cpd00773_c" name="UDP-MurNAc" compartment="c" charge="-3" initialConcentration="0" hasOnlySubstanceUnits="false" boundaryCondition="false" constant="false" fbc:chemicalFormula="C20H28N3O19P2"/>
	<species metaid="M_cpd00890_c" id="M_cpd00890_c" name="UDP-N-acetylmuramoyl-L-alanine" compartment="c" charge="-3" initialConcentration="0" hasOnlySubstanceUnits="false" boundaryCondition="false" constant="false" fbc:chemicalFormula="C23H33N4O20P2"/>
	<species metaid="M_cpd11611_c" id="M_cpd11611_c" name="Acyl-CoA" compartment="c" charge="-3" initialConcentration="0" hasOnlySubstanceUnits="false" boundaryCondition="false" constant="false" fbc:chemicalFormula="C22H32N7O17P3RS"/>
	<species metaid="M_cpd12300_c" id="M_cpd12300_c" name="Acylglycerone phosphate" compartment="c" charge="-1" initialConcentration="0" hasOnlySubstanceUnits="false" boundaryCondition="false" constant="false" fbc:chemicalFormula="C4H5O7PR"/>
	<species metaid="M_cpd02884_c" id="M_cpd02884_c" name="FAICAR" compartment="c" charge="-2" initialConcentration="0" hasOnlySubstanceUnits="false" boundaryCondition="false" constant="false" fbc:chemicalFormula="C10H13N4O9P"/>
	<species metaid="M_cpd00195_c" id="M_cpd00195_c" name="1-Alcohol" compartment="c" charge="0" initialConcentration="0" hasOnlySubstanceUnits="false" boundaryCondition="false" constant="false" fbc:chemicalFormula="CH3OR"/>
	<species metaid="M_cpd11616_c" id="M_cpd11616_c" name="RCHO" compartment="c" charge="0" initialConcentration="0" hasOnlySubstanceUnits="false" boundaryCondition="false" constant="false" fbc:chemicalFormula="CHOR"/>
	<species metaid="M_cpd00482_c" id="M_cpd00482_c" name="2-Phospho-D-glycerate" compartment="c" charge="-3" initialConcentration="0" hasOnlySubstanceUnits="false" boundaryCondition="false" constant="false" fbc:chemicalFormula="C3H4O7P"/>
	<species metaid="M_cpd00885_c" id="M_cpd00885_c" name="Phytate" compartment="c" charge="-8" initialConcentration="0" hasOnlySubstanceUnits="false" boundaryCondition="false" constant="false" fbc:chemicalFormula="C6H10O24P6"/>
	<species metaid="M_cpd02788_c" id="M_cpd02788_c" name="Inositol 1,2,3,5,6-pentakisphosphate" compartment="c" charge="-5" initialConcentration="0" hasOnlySubstanceUnits="false" boundaryCondition="false" constant="false" fbc:chemicalFormula="C6H12O21P5"/>
	<species metaid="M_cpd11596_c" id="M_cpd11596_c" name="butanesulfonate" compartment="c" charge="-1" initialConcentration="0" hasOnlySubstanceUnits="false" boundaryCondition="false" constant="false" fbc:chemicalFormula="C4H9O3S"/>
	<species metaid="M_cpd01011_c" id="M_cpd01011_c" name="Butanal" compartment="c" charge="0" initialConcentration="0" hasOnlySubstanceUnits="false" boundaryCondition="false" constant="false" fbc:chemicalFormula="C4H8O"/>
	<species metaid="M_cpd15238_c" id="M_cpd15238_c" name="Hexadecenoyl-CoA" compartment="c" charge="-3" initialConcentration="0" hasOnlySubstanceUnits="false" boundaryCondition="false" constant="false" fbc:chemicalFormula="C37H61N7O17P3S"/>
	<species metaid="M_cpd00133_c" id="M_cpd00133_c" name="Nicotinamide" compartment="c" charge="0" initialConcentration="0" hasOnlySubstanceUnits="false" boundaryCondition="false" constant="false" fbc:chemicalFormula="C6H6N2O"/>
	<species metaid="M_cpd00218_c" id="M_cpd00218_c" name="Niacin" compartment="c" charge="-1" initialConcentration="0" hasOnlySubstanceUnits="false" boundaryCondition="false" constant="false" fbc:chemicalFormula="C6H4NO2"/>
	<species metaid="M_cpd01974_c" id="M_cpd01974_c" name="4-Hydroxy-L-glutamate" compartment="c" charge="-1" initialConcentration="0" hasOnlySubstanceUnits="false" boundaryCondition="false" constant="false" fbc:chemicalFormula="C5H8NO5"/>
	<species metaid="M_cpd00830_c" id="M_cpd00830_c" name="4-Hydroxy-2-oxoglutarate" compartment="c" charge="-2" initialConcentration="0" hasOnlySubstanceUnits="false" boundaryCondition="false" constant="false" fbc:chemicalFormula="C5H4O6"/>
	<species metaid="M_cpd01482_c" id="M_cpd01482_c" name="UDP-glucosamine" compartment="c" charge="-1" initialConcentration="0" hasOnlySubstanceUnits="false" boundaryCondition="false" constant="false" fbc:chemicalFormula="C15H24N3O16P2"/>
	<species metaid="M_cpd01623_c" id="M_cpd01623_c" name="UDP-galactosamine" compartment="c" charge="-1" initialConcentration="0" hasOnlySubstanceUnits="false" boundaryCondition="false" constant="false" fbc:chemicalFormula="C15H24N3O16P2"/>
	<species metaid="M_cpd09255_c" id="M_cpd09255_c" name="2-Hydroxy-6-ketononatrienedioate" compartment="c" charge="-2" initialConcentration="0" hasOnlySubstanceUnits="false" boundaryCondition="false" constant="false" fbc:chemicalFormula="C9H6O6"/>
	<species metaid="M_cpd04025_c" id="M_cpd04025_c" name="dTDP-4-oxo-2,6-dideoxy-alpha-D-glucose" compartment="c" charge="-2" initialConcentration="0" hasOnlySubstanceUnits="false" boundaryCondition="false" constant="false" fbc:chemicalFormula="C16H22N2O14P2"/>
	<species metaid="M_cpd04026_c" id="M_cpd04026_c" name="dTDP-4-oxo-2,6-dideoxy-L-glucose" compartment="c" charge="-2" initialConcentration="0" hasOnlySubstanceUnits="false" boundaryCondition="false" constant="false" fbc:chemicalFormula="C16H22N2O14P2"/>
	<species metaid="M_cpd15344_c" id="M_cpd15344_c" name="2-Acyl-sn-glycero-3-phosphoglycerol tetradecanoyl" compartment="c" charge="-1" initialConcentration="0" hasOnlySubstanceUnits="false" boundaryCondition="false" constant="false" fbc:chemicalFormula="C20H40O9P"/>
	<species metaid="M_cpd11534_c" id="M_cpd11534_c" name="11-methyl-3-hydroxy-dodecanoyl-ACP" compartment="c" charge="-1" initialConcentration="0" hasOnlySubstanceUnits="false" boundaryCondition="false" constant="false" fbc:chemicalFormula="C24H45N2O9PRS"/>
	<species metaid="M_cpd11209_c" id="M_cpd11209_c" name="N-Acetyl-L-citrulline" compartment="c" charge="-1" initialConcentration="0" hasOnlySubstanceUnits="false" boundaryCondition="false" constant="false" fbc:chemicalFormula="C8H14N3O4"/>
	<species metaid="M_cpd00241_c" id="M_cpd00241_c" name="dGTP" compartment="c" charge="-3" initialConcentration="0" hasOnlySubstanceUnits="false" boundaryCondition="false" constant="false" fbc:chemicalFormula="C10H13N5O13P3"/>
	<species metaid="M_cpd15692_c" id="M_cpd15692_c" name="Diisopentadecanoylphosphatidylserine" compartment="c" charge="-2" initialConcentration="0" hasOnlySubstanceUnits="false" boundaryCondition="false" constant="false" fbc:chemicalFormula="C36H68NO10P"/>
	<species metaid="M_cpd15698_c" id="M_cpd15698_c" name="Diisopentadecanoylphosphatidylethanolamine" compartment="c" charge="0" initialConcentration="0" hasOnlySubstanceUnits="false" boundaryCondition="false" constant="false" fbc:chemicalFormula="C35H70NO8P"/>
	<species metaid="M_cpd02230_c" id="M_cpd02230_c" name="Inositol 4-phosphate" compartment="c" charge="-2" initialConcentration="0" hasOnlySubstanceUnits="false" boundaryCondition="false" constant="false" fbc:chemicalFormula="C6H11O9P"/>
	<species metaid="M_cpd00378_c" id="M_cpd00378_c" name="Formamide" compartment="c" charge="0" initialConcentration="0" hasOnlySubstanceUnits="false" boundaryCondition="false" constant="false" fbc:chemicalFormula="CH3NO"/>
	<species metaid="M_cpd03584_c" id="M_cpd03584_c" name="UDP-3-O-(beta-hydroxymyristoyl)-D-glucosamine" compartment="c" charge="-1" initialConcentration="0" hasOnlySubstanceUnits="false" boundaryCondition="false" constant="false" fbc:chemicalFormula="C29H50N3O18P2"/>
	<species metaid="M_cpd11484_c" id="M_cpd11484_c" name="HMA" compartment="c" charge="-1" initialConcentration="0" hasOnlySubstanceUnits="false" boundaryCondition="false" constant="false" fbc:chemicalFormula="C25H47N2O9PRS"/>
	<species metaid="M_cpd12190_c" id="M_cpd12190_c" name="Calmodulin L-lysine" compartment="c" charge="0" initialConcentration="0" hasOnlySubstanceUnits="false" boundaryCondition="false" constant="false" fbc:chemicalFormula="C7H13N3O2R2"/>
	<species metaid="M_cpd12431_c" id="M_cpd12431_c" name="Calmodulin N6-methyl-L-lysine" compartment="c" charge="0" initialConcentration="0" hasOnlySubstanceUnits="false" boundaryCondition="false" constant="false" fbc:chemicalFormula="C8H15N3O2R2"/>
	<species metaid="M_cpd00094_c" id="M_cpd00094_c" name="2-Oxobutyrate" compartment="c" charge="-1" initialConcentration="0" hasOnlySubstanceUnits="false" boundaryCondition="false" constant="false" fbc:chemicalFormula="C4H5O3"/>
	<species metaid="M_cpd03593_c" id="M_cpd03593_c" name="D-erythro-3-Methylmalate" compartment="c" charge="-2" initialConcentration="0" hasOnlySubstanceUnits="false" boundaryCondition="false" constant="false" fbc:chemicalFormula="C5H6O5"/>
	<species metaid="M_cpd00251_c" id="M_cpd00251_c" name="ADPribose" compartment="c" charge="-2" initialConcentration="0" hasOnlySubstanceUnits="false" boundaryCondition="false" constant="false" fbc:chemicalFormula="C15H21N5O14P2"/>
	<species metaid="M_cpd11542_c" id="M_cpd11542_c" name="15-methyl-3-hydroxy-hexa-decanoyl-ACP" compartment="c" charge="-1" initialConcentration="0" hasOnlySubstanceUnits="false" boundaryCondition="false" constant="false" fbc:chemicalFormula="C28H53N2O9PRS"/>
	<species metaid="M_cpd00254_e" id="M_cpd00254_e" name="Mg_b" compartment="e" charge="2" initialConcentration="0" hasOnlySubstanceUnits="false" boundaryCondition="true" constant="false" fbc:chemicalFormula="Mg"/>
	<species metaid="M_cpd00254_c" id="M_cpd00254_c" name="Mg" compartment="c" charge="2" initialConcentration="0" hasOnlySubstanceUnits="false" boundaryCondition="false" constant="false" fbc:chemicalFormula="Mg"/>
	<species metaid="M_cpd11499_c" id="M_cpd11499_c" name="4-methyl-hexanoyl-ACP" compartment="c" charge="-1" initialConcentration="0" hasOnlySubstanceUnits="false" boundaryCondition="false" constant="false" fbc:chemicalFormula="C18H33N2O8PRS"/>
	<species metaid="M_cpd00082_c" id="M_cpd00082_c" name="D-Fructose" compartment="c" charge="0" initialConcentration="0" hasOnlySubstanceUnits="false" boundaryCondition="false" constant="false" fbc:chemicalFormula="C6H12O6"/>
	<species metaid="M_cpd11470_c" id="M_cpd11470_c" name="Octanoyl-ACP" compartment="c" charge="-2" initialConcentration="0" hasOnlySubstanceUnits="false" boundaryCondition="false" constant="false" fbc:chemicalFormula="C19H36N2O8PRS"/>
	<species metaid="M_cpd11471_c" id="M_cpd11471_c" name="(2E)-Octenoyl-[acp]" compartment="c" charge="-2" initialConcentration="0" hasOnlySubstanceUnits="false" boundaryCondition="false" constant="false" fbc:chemicalFormula="C19H34N2O8PRS"/>
	<species metaid="M_cpd01419_c" id="M_cpd01419_c" name="Ureidoglycine" compartment="c" charge="0" initialConcentration="0" hasOnlySubstanceUnits="false" boundaryCondition="false" constant="false" fbc:chemicalFormula="C3H7N3O3"/>
	<species metaid="M_cpd00465_c" id="M_cpd00465_c" name="Ureidoglycolate" compartment="c" charge="-1" initialConcentration="0" hasOnlySubstanceUnits="false" boundaryCondition="false" constant="false" fbc:chemicalFormula="C3H5N2O4"/>
	<species metaid="M_cpd00205_e" id="M_cpd00205_e" name="K+_b" compartment="e" charge="1" initialConcentration="0" hasOnlySubstanceUnits="false" boundaryCondition="true" constant="false" fbc:chemicalFormula="K"/>
	<species metaid="M_cpd00205_c" id="M_cpd00205_c" name="K+" compartment="c" charge="1" initialConcentration="0" hasOnlySubstanceUnits="false" boundaryCondition="false" constant="false" fbc:chemicalFormula="K"/>
	<species metaid="M_cpd03365_c" id="M_cpd03365_c" name="5-(2'-Formylethyl)-4,6-dihydroxypicolinate" compartment="c" charge="-1" initialConcentration="0" hasOnlySubstanceUnits="false" boundaryCondition="false" constant="false" fbc:chemicalFormula="C9H8NO5"/>
	<species metaid="M_cpd03366_c" id="M_cpd03366_c" name="5-(2'-Carboxyethyl)-4,6-dihydroxypicolinate" compartment="c" charge="-2" initialConcentration="0" hasOnlySubstanceUnits="false" boundaryCondition="false" constant="false" fbc:chemicalFormula="C9H7NO6"/>
	<species metaid="M_cpd00888_c" id="M_cpd00888_c" name="N-Methylethanolamine phosphate" compartment="c" charge="-1" initialConcentration="0" hasOnlySubstanceUnits="false" boundaryCondition="false" constant="false" fbc:chemicalFormula="C3H9NO4P"/>
	<species metaid="M_cpd02200_c" id="M_cpd02200_c" name="CDP-N-methylethanolamine" compartment="c" charge="-1" initialConcentration="0" hasOnlySubstanceUnits="false" boundaryCondition="false" constant="false" fbc:chemicalFormula="C12H21N4O11P2"/>
	<species metaid="M_cpd15313_c" id="M_cpd15313_c" name="1-Acyl-sn-glycero-3-phosphoethanolamine dodecanoyl" compartment="c" charge="0" initialConcentration="0" hasOnlySubstanceUnits="false" boundaryCondition="false" constant="false" fbc:chemicalFormula="C17H36NO7P"/>
	<species metaid="M_cpd00800_c" id="M_cpd00800_c" name="8-Amino-7-oxononanoate" compartment="c" charge="0" initialConcentration="0" hasOnlySubstanceUnits="false" boundaryCondition="false" constant="false" fbc:chemicalFormula="C9H17NO3"/>
	<species metaid="M_cpd00764_c" id="M_cpd00764_c" name="7-8-Diaminononanoate" compartment="c" charge="1" initialConcentration="0" hasOnlySubstanceUnits="false" boundaryCondition="false" constant="false" fbc:chemicalFormula="C9H21N2O2"/>
	<species metaid="M_cpd02701_c" id="M_cpd02701_c" name="S-Adenosyl-4-methylthio-2-oxobutanoate" compartment="c" charge="0" initialConcentration="0" hasOnlySubstanceUnits="false" boundaryCondition="false" constant="false" fbc:chemicalFormula="C15H19N5O6S"/>
	<species metaid="M_cpd02394_c" id="M_cpd02394_c" name="GAR" compartment="c" charge="-1" initialConcentration="0" hasOnlySubstanceUnits="false" boundaryCondition="false" constant="false" fbc:chemicalFormula="C7H14N2O8P"/>
	<species metaid="M_cpd14545_c" id="M_cpd14545_c" name="Iminoglycine" compartment="c" charge="-1" initialConcentration="0" hasOnlySubstanceUnits="false" boundaryCondition="false" constant="false" fbc:chemicalFormula="C2H2NO2"/>
	<species metaid="M_cpd01664_c" id="M_cpd01664_c" name="Cholesterol ester" compartment="c" charge="0" initialConcentration="0" hasOnlySubstanceUnits="false" boundaryCondition="false" constant="false" fbc:chemicalFormula="C28H45O2R"/>
	<species metaid="M_cpd00160_c" id="M_cpd00160_c" name="Cholesterol" compartment="c" charge="0" initialConcentration="0" hasOnlySubstanceUnits="false" boundaryCondition="false" constant="false" fbc:chemicalFormula="C27H46O"/>
	<species metaid="M_cpd15726_c" id="M_cpd15726_c" name="Dianteisopentadecanoylphosphatidylglycerol" compartment="c" charge="-1" initialConcentration="0" hasOnlySubstanceUnits="false" boundaryCondition="false" constant="false" fbc:chemicalFormula="C36H70O10P"/>
	<species metaid="M_cpd02642_c" id="M_cpd02642_c" name="N-5-phosphoribosyl-anthranilate" compartment="c" charge="-3" initialConcentration="0" hasOnlySubstanceUnits="false" boundaryCondition="false" constant="false" fbc:chemicalFormula="C12H13NO9P"/>
	<species metaid="M_cpd00956_c" id="M_cpd00956_c" name="1-(2-carboxyphenylamino)-1-deoxyribulose 5-phosphate" compartment="c" charge="-3" initialConcentration="0" hasOnlySubstanceUnits="false" boundaryCondition="false" constant="false" fbc:chemicalFormula="C12H13NO9P"/>
	<species metaid="M_cpd11535_c" id="M_cpd11535_c" name="11-methyl-trans-dodec-2-enoyl-ACP" compartment="c" charge="-1" initialConcentration="0" hasOnlySubstanceUnits="false" boundaryCondition="false" constant="false" fbc:chemicalFormula="C24H43N2O8PRS"/>
	<species metaid="M_cpd00363_c" id="M_cpd00363_c" name="Ethanol" compartment="c" charge="0" initialConcentration="0" hasOnlySubstanceUnits="false" boundaryCondition="false" constant="false" fbc:chemicalFormula="C2H6O"/>
	<species metaid="M_cpd01530_c" id="M_cpd01530_c" name="Dichloromethane" compartment="c" charge="0" initialConcentration="0" hasOnlySubstanceUnits="false" boundaryCondition="false" constant="false" fbc:chemicalFormula="CH2Cl2"/>
	<species metaid="M_cpd00099_c" id="M_cpd00099_c" name="Cl-" compartment="c" charge="-1" initialConcentration="0" hasOnlySubstanceUnits="false" boundaryCondition="false" constant="false" fbc:chemicalFormula="Cl"/>
	<species metaid="M_cpd00738_c" id="M_cpd00738_c" name="phosphoserine" compartment="c" charge="-2" initialConcentration="0" hasOnlySubstanceUnits="false" boundaryCondition="false" constant="false" fbc:chemicalFormula="C3H6NO6P"/>
	<species metaid="M_cpd15701_c" id="M_cpd15701_c" name="1,2-Diisoheptadecanoyl-sn-glycerol" compartment="c" charge="0" initialConcentration="0" hasOnlySubstanceUnits="false" boundaryCondition="false" constant="false" fbc:chemicalFormula="C37H72O5"/>
	<species metaid="M_cpd15677_c" id="M_cpd15677_c" name="1,2-diisoheptadecanoyl-sn-glycerol 3-phosphate" compartment="c" charge="-1" initialConcentration="0" hasOnlySubstanceUnits="false" boundaryCondition="false" constant="false" fbc:chemicalFormula="C37H72O8P"/>
	<species metaid="M_cpd03646_c" id="M_cpd03646_c" name="gamma-Glutamyl-3-aminopropiononitrile" compartment="c" charge="0" initialConcentration="0" hasOnlySubstanceUnits="false" boundaryCondition="false" constant="false" fbc:chemicalFormula="C8H13N3O3"/>
	<species metaid="M_cpd00149_c" id="M_cpd00149_c" name="Co2+" compartment="c" charge="2" initialConcentration="0" hasOnlySubstanceUnits="false" boundaryCondition="false" constant="false" fbc:chemicalFormula="Co"/>
	<species metaid="M_cpd03913_c" id="M_cpd03913_c" name="Hydrogenobyrinate diamide" compartment="c" charge="-2" initialConcentration="0" hasOnlySubstanceUnits="false" boundaryCondition="false" constant="false" fbc:chemicalFormula="C45H60N6O12"/>
	<species metaid="M_cpd03914_c" id="M_cpd03914_c" name="Cob(II)yrinate diamide" compartment="c" charge="-1" initialConcentration="0" hasOnlySubstanceUnits="false" boundaryCondition="false" constant="false" fbc:chemicalFormula="C45H59CoN6O12"/>
	<species metaid="M_cpd15717_c" id="M_cpd15717_c" name="Dianteisoheptadecanoylphosphatidylglycerophosphate" compartment="c" charge="-2" initialConcentration="0" hasOnlySubstanceUnits="false" boundaryCondition="false" constant="false" fbc:chemicalFormula="C40H78O13P2"/>
	<species metaid="M_cpd15723_c" id="M_cpd15723_c" name="Dianteisoheptadecanoylphosphatidylglycerol" compartment="c" charge="-1" initialConcentration="0" hasOnlySubstanceUnits="false" boundaryCondition="false" constant="false" fbc:chemicalFormula="C40H78O10P"/>
	<species metaid="M_cpd11206_c" id="M_cpd11206_c" name="Precorrin 1" compartment="c" charge="-8" initialConcentration="0" hasOnlySubstanceUnits="false" boundaryCondition="false" constant="false" fbc:chemicalFormula="C41H38N4O16"/>
	<species metaid="M_cpd03247_c" id="M_cpd03247_c" name="Glycochenodeoxycholate" compartment="c" charge="-1" initialConcentration="0" hasOnlySubstanceUnits="false" boundaryCondition="false" constant="false" fbc:chemicalFormula="C26H42NO5"/>
	<species metaid="M_cpd06739_c" id="M_cpd06739_c" name="(R)-(+)-Citronellal" compartment="c" charge="0" initialConcentration="0" hasOnlySubstanceUnits="false" boundaryCondition="false" constant="false" fbc:chemicalFormula="C10H18O"/>
	<species metaid="M_cpd15166_c" id="M_cpd15166_c" name="Citronellate" compartment="c" charge="-1" initialConcentration="0" hasOnlySubstanceUnits="false" boundaryCondition="false" constant="false" fbc:chemicalFormula="C10H17O2"/>
	<species metaid="M_cpd00447_c" id="M_cpd00447_c" name="Betaine aldehyde" compartment="c" charge="1" initialConcentration="0" hasOnlySubstanceUnits="false" boundaryCondition="false" constant="false" fbc:chemicalFormula="C5H12NO"/>
	<species metaid="M_cpd15555_c" id="M_cpd15555_c" name="phosphatidylserine dihexadecanoyl" compartment="c" charge="-2" initialConcentration="0" hasOnlySubstanceUnits="false" boundaryCondition="false" constant="false" fbc:chemicalFormula="C38H72NO10P"/>
	<species metaid="M_cpd15531_c" id="M_cpd15531_c" name="phosphatidylethanolamine dihexadecanoyl" compartment="c" charge="0" initialConcentration="0" hasOnlySubstanceUnits="false" boundaryCondition="false" constant="false" fbc:chemicalFormula="C37H74NO8P"/>
	<species metaid="M_cpd00272_c" id="M_cpd00272_c" name="GDP-L-fucose" compartment="c" charge="-2" initialConcentration="0" hasOnlySubstanceUnits="false" boundaryCondition="false" constant="false" fbc:chemicalFormula="C16H23N5O15P2"/>
	<species metaid="M_cpd01587_c" id="M_cpd01587_c" name="5-Methylcytosine" compartment="c" charge="0" initialConcentration="0" hasOnlySubstanceUnits="false" boundaryCondition="false" constant="false" fbc:chemicalFormula="C5H7N3O"/>
	<species metaid="M_cpd15349_c" id="M_cpd15349_c" name="2-Acyl-sn-glycero-3-phosphoglycerol octadec-11-enoyl" compartment="c" charge="-1" initialConcentration="0" hasOnlySubstanceUnits="false" boundaryCondition="false" constant="false" fbc:chemicalFormula="C24H46O9P"/>
	<species metaid="M_cpd00668_c" id="M_cpd00668_c" name="ALCTT" compartment="c" charge="-1" initialConcentration="0" hasOnlySubstanceUnits="false" boundaryCondition="false" constant="false" fbc:chemicalFormula="C5H7O4"/>
	<species metaid="M_cpd02569_c" id="M_cpd02569_c" name="2-Oxo-3-hydroxyisovalerate" compartment="c" charge="-1" initialConcentration="0" hasOnlySubstanceUnits="false" boundaryCondition="false" constant="false" fbc:chemicalFormula="C5H7O4"/>
	<species metaid="M_cpd15543_c" id="M_cpd15543_c" name="Phosphatidylglycerophosphate ditetradecanoyl" compartment="c" charge="-2" initialConcentration="0" hasOnlySubstanceUnits="false" boundaryCondition="false" constant="false" fbc:chemicalFormula="C34H66O13P2"/>
	<species metaid="M_cpd15536_c" id="M_cpd15536_c" name="Phosphatidylglycerol ditetradecanoyl" compartment="c" charge="-1" initialConcentration="0" hasOnlySubstanceUnits="false" boundaryCondition="false" constant="false" fbc:chemicalFormula="C34H66O10P"/>
	<species metaid="M_cpd03455_c" id="M_cpd03455_c" name="3-Mercaptolactate" compartment="c" charge="-1" initialConcentration="0" hasOnlySubstanceUnits="false" boundaryCondition="false" constant="false" fbc:chemicalFormula="C3H5O3S"/>
	<species metaid="M_cpd00392_c" id="M_cpd00392_c" name="Phycite" compartment="c" charge="0" initialConcentration="0" hasOnlySubstanceUnits="false" boundaryCondition="false" constant="false" fbc:chemicalFormula="C4H10O4"/>
	<species metaid="M_cpd02203_c" id="M_cpd02203_c" name="D-Erythritol 4-phosphate" compartment="c" charge="-2" initialConcentration="0" hasOnlySubstanceUnits="false" boundaryCondition="false" constant="false" fbc:chemicalFormula="C4H9O7P"/>
	<species metaid="M_cpd00931_c" id="M_cpd00931_c" name="5-Amino-6--5-phosphoribosylaminouracil" compartment="c" charge="-2" initialConcentration="0" hasOnlySubstanceUnits="false" boundaryCondition="false" constant="false" fbc:chemicalFormula="C9H13N4O9P"/>
	<species metaid="M_cpd11478_c" id="M_cpd11478_c" name="(R)-3-Hydroxybutanoyl-[acyl-carrier protein]" compartment="c" charge="-1" initialConcentration="0" hasOnlySubstanceUnits="false" boundaryCondition="false" constant="false" fbc:chemicalFormula="C15H27N2O9PRS"/>
	<species metaid="M_cpd14790_c" id="M_cpd14790_c" name="3-Sulfolactate" compartment="c" charge="-2" initialConcentration="0" hasOnlySubstanceUnits="false" boundaryCondition="false" constant="false" fbc:chemicalFormula="C3H4O6S"/>
	<species metaid="M_cpd08625_c" id="M_cpd08625_c" name="5-Hydroxyisourate" compartment="c" charge="0" initialConcentration="0" hasOnlySubstanceUnits="false" boundaryCondition="false" constant="false" fbc:chemicalFormula="C5H4N4O4"/>
	<species metaid="M_cpd15321_c" id="M_cpd15321_c" name="1-Acyl-sn-glycero-3-phosphoglycerol hexadecanoyl" compartment="c" charge="-1" initialConcentration="0" hasOnlySubstanceUnits="false" boundaryCondition="false" constant="false" fbc:chemicalFormula="C22H44O9P"/>
	<species metaid="M_cpd01048_c" id="M_cpd01048_c" name="Arsenate" compartment="c" charge="-2" initialConcentration="0" hasOnlySubstanceUnits="false" boundaryCondition="false" constant="false" fbc:chemicalFormula="HAsO4"/>
	<species metaid="M_cpd01048_e" id="M_cpd01048_e" name="Arsenate_b" compartment="e" charge="-2" initialConcentration="0" hasOnlySubstanceUnits="false" boundaryCondition="true" constant="false" fbc:chemicalFormula="HAsO4"/>
	<species metaid="M_cpd00215_c" id="M_cpd00215_c" name="Pyridoxal" compartment="c" charge="0" initialConcentration="0" hasOnlySubstanceUnits="false" boundaryCondition="false" constant="false" fbc:chemicalFormula="C8H9NO3"/>
	<species metaid="M_cpd00016_c" id="M_cpd00016_c" name="Pyridoxal phosphate" compartment="c" charge="-2" initialConcentration="0" hasOnlySubstanceUnits="false" boundaryCondition="false" constant="false" fbc:chemicalFormula="C8H8NO6P"/>
	<species metaid="M_cpd00911_c" id="M_cpd00911_c" name="6-phospho-D-glucono-1-5-lactone" compartment="c" charge="-2" initialConcentration="0" hasOnlySubstanceUnits="false" boundaryCondition="false" constant="false" fbc:chemicalFormula="C6H9O9P"/>
	<species metaid="M_cpd01085_c" id="M_cpd01085_c" name="Viomycin" compartment="c" charge="3" initialConcentration="0" hasOnlySubstanceUnits="false" boundaryCondition="false" constant="false" fbc:chemicalFormula="C25H46N13O10"/>
	<species metaid="M_cpd01684_c" id="M_cpd01684_c" name="O-Phosphoviomycin" compartment="c" charge="1" initialConcentration="0" hasOnlySubstanceUnits="false" boundaryCondition="false" constant="false" fbc:chemicalFormula="C25H45N13O13P"/>
	<species metaid="M_cpd02886_c" id="M_cpd02886_c" name="UDP-3-O-(beta-hydroxymyristoyl)-N-acetylglucosamine" compartment="c" charge="-2" initialConcentration="0" hasOnlySubstanceUnits="false" boundaryCondition="false" constant="false" fbc:chemicalFormula="C31H51N3O19P2"/>
	<species metaid="M_cpd03443_c" id="M_cpd03443_c" name="3-Octaprenyl-4-hydroxybenzoate" compartment="c" charge="-1" initialConcentration="0" hasOnlySubstanceUnits="false" boundaryCondition="false" constant="false" fbc:chemicalFormula="C47H69O3"/>
	<species metaid="M_cpd05041_c" id="M_cpd05041_c" name="2-Hydroxy-6-oxo-(2'-aminophenyl)-hexa-2,4-dienoate" compartment="c" charge="-1" initialConcentration="0" hasOnlySubstanceUnits="false" boundaryCondition="false" constant="false" fbc:chemicalFormula="C12H10NO4"/>
	<species metaid="M_cpd00142_c" id="M_cpd00142_c" name="Acetoacetate" compartment="c" charge="-1" initialConcentration="0" hasOnlySubstanceUnits="false" boundaryCondition="false" constant="false" fbc:chemicalFormula="C4H5O3"/>
	<species metaid="M_cpd00445_c" id="M_cpd00445_c" name="Cyclohexanamine" compartment="c" charge="1" initialConcentration="0" hasOnlySubstanceUnits="false" boundaryCondition="false" constant="false" fbc:chemicalFormula="C6H14N"/>
	<species metaid="M_cpd00329_c" id="M_cpd00329_c" name="Cyclohexanone" compartment="c" charge="0" initialConcentration="0" hasOnlySubstanceUnits="false" boundaryCondition="false" constant="false" fbc:chemicalFormula="C6H10O"/>
	<species metaid="M_cpd11435_c" id="M_cpd11435_c" name="fa1coa" compartment="c" charge="-3" initialConcentration="0" hasOnlySubstanceUnits="false" boundaryCondition="false" constant="false" fbc:chemicalFormula="C35H59N7O17P3S"/>
	<species metaid="M_cpd03221_c" id="M_cpd03221_c" name="Zymosterol" compartment="c" charge="0" initialConcentration="0" hasOnlySubstanceUnits="false" boundaryCondition="false" constant="false" fbc:chemicalFormula="C27H44O"/>
	<species metaid="M_cpd02755_c" id="M_cpd02755_c" name="Fecosterol" compartment="c" charge="0" initialConcentration="0" hasOnlySubstanceUnits="false" boundaryCondition="false" constant="false" fbc:chemicalFormula="C28H46O"/>
	<species metaid="M_cpd15705_c" id="M_cpd15705_c" name="1,2-Dianteisopentadecanoyl-sn-glycerol" compartment="c" charge="0" initialConcentration="0" hasOnlySubstanceUnits="false" boundaryCondition="false" constant="false" fbc:chemicalFormula="C33H64O5"/>
	<species metaid="M_cpd00947_c" id="M_cpd00947_c" name="LacCer" compartment="c" charge="0" initialConcentration="0" hasOnlySubstanceUnits="false" boundaryCondition="false" constant="false" fbc:chemicalFormula="C31H56NO13R"/>
	<species metaid="M_cpd12599_c" id="M_cpd12599_c" name="GM3" compartment="c" charge="-1" initialConcentration="0" hasOnlySubstanceUnits="false" boundaryCondition="false" constant="false" fbc:chemicalFormula="C42H72N2O21R"/>
	<species metaid="M_cpd00644_c" id="M_cpd00644_c" name="PAN" compartment="c" charge="-1" initialConcentration="0" hasOnlySubstanceUnits="false" boundaryCondition="false" constant="false" fbc:chemicalFormula="C9H16NO5"/>
	<species metaid="M_cpd01733_c" id="M_cpd01733_c" name="Ferulaldehyde" compartment="c" charge="0" initialConcentration="0" hasOnlySubstanceUnits="false" boundaryCondition="false" constant="false" fbc:chemicalFormula="C10H10O3"/>
	<species metaid="M_cpd01059_c" id="M_cpd01059_c" name="Ferulate" compartment="c" charge="-1" initialConcentration="0" hasOnlySubstanceUnits="false" boundaryCondition="false" constant="false" fbc:chemicalFormula="C10H9O4"/>
	<species metaid="M_cpd02740_c" id="M_cpd02740_c" name="Guanosine 5'-triphosphate,3'-diphosphate" compartment="c" charge="-5" initialConcentration="0" hasOnlySubstanceUnits="false" boundaryCondition="false" constant="false" fbc:chemicalFormula="C10H13N5O20P5"/>
	<species metaid="M_cpd02546_c" id="M_cpd02546_c" name="CMP-KDO" compartment="c" charge="-2" initialConcentration="0" hasOnlySubstanceUnits="false" boundaryCondition="false" constant="false" fbc:chemicalFormula="C17H24N3O15P"/>
	<species metaid="M_cpd00510_c" id="M_cpd00510_c" name="deoxyribose-5-phosphate" compartment="c" charge="-2" initialConcentration="0" hasOnlySubstanceUnits="false" boundaryCondition="false" constant="false" fbc:chemicalFormula="C5H9O7P"/>
	<species metaid="M_cpd00390_c" id="M_cpd00390_c" name="CDP-glucose" compartment="c" charge="-2" initialConcentration="0" hasOnlySubstanceUnits="false" boundaryCondition="false" constant="false" fbc:chemicalFormula="C15H23N3O16P2"/>
	<species metaid="M_cpd02904_c" id="M_cpd02904_c" name="alpha-Ribazole 5'-phosphate" compartment="c" charge="-2" initialConcentration="0" hasOnlySubstanceUnits="false" boundaryCondition="false" constant="false" fbc:chemicalFormula="C14H17N2O7P"/>
	<species metaid="M_cpd03423_c" id="M_cpd03423_c" name="alpha-Ribazole" compartment="c" charge="0" initialConcentration="0" hasOnlySubstanceUnits="false" boundaryCondition="false" constant="false" fbc:chemicalFormula="C14H18N2O4"/>
	<species metaid="M_cpd03393_c" id="M_cpd03393_c" name="Se-Adenosylselenohomocysteine" compartment="c" charge="0" initialConcentration="0" hasOnlySubstanceUnits="false" boundaryCondition="false" constant="false" fbc:chemicalFormula="C14H20N6O5Se"/>
	<species metaid="M_cpd03397_c" id="M_cpd03397_c" name="Selenohomocysteine" compartment="c" charge="0" initialConcentration="0" hasOnlySubstanceUnits="false" boundaryCondition="false" constant="false" fbc:chemicalFormula="C4H9NO2Se"/>
	<species metaid="M_cpd03608_c" id="M_cpd03608_c" name="4-Hydroxy-L-threonine" compartment="c" charge="0" initialConcentration="0" hasOnlySubstanceUnits="false" boundaryCondition="false" constant="false" fbc:chemicalFormula="C4H9NO4"/>
	<species metaid="M_cpd03715_c" id="M_cpd03715_c" name="2-Hydroxy-6-oxo-hept-2,4-dienoate" compartment="c" charge="-1" initialConcentration="0" hasOnlySubstanceUnits="false" boundaryCondition="false" constant="false" fbc:chemicalFormula="C7H7O4"/>
	<species metaid="M_cpd03422_c" id="M_cpd03422_c" name="Cobinamide" compartment="c" charge="3" initialConcentration="0" hasOnlySubstanceUnits="false" boundaryCondition="false" constant="false" fbc:chemicalFormula="C48H75CoN11O8"/>
	<species metaid="M_cpd11530_c" id="M_cpd11530_c" name="9-methyl-3-hydroxy-decanoyl-ACP" compartment="c" charge="-1" initialConcentration="0" hasOnlySubstanceUnits="false" boundaryCondition="false" constant="false" fbc:chemicalFormula="C22H41N2O9PRS"/>
	<species metaid="M_cpd02820_c" id="M_cpd02820_c" name="UDP-N-acetylglucosamine enolpyruvate" compartment="c" charge="-3" initialConcentration="0" hasOnlySubstanceUnits="false" boundaryCondition="false" constant="false" fbc:chemicalFormula="C20H26N3O19P2"/>
	<species metaid="M_cpd00034_c" id="M_cpd00034_c" name="Zn2+" compartment="c" charge="2" initialConcentration="0" hasOnlySubstanceUnits="false" boundaryCondition="false" constant="false" fbc:chemicalFormula="Zn"/>
	<species metaid="M_cpd00034_e" id="M_cpd00034_e" name="Zn2+_b" compartment="e" charge="2" initialConcentration="0" hasOnlySubstanceUnits="false" boundaryCondition="true" constant="false" fbc:chemicalFormula="Zn"/>
	<species metaid="M_cpd00235_c" id="M_cpd00235_c" name="D-mannose-6-phosphate" compartment="c" charge="-2" initialConcentration="0" hasOnlySubstanceUnits="false" boundaryCondition="false" constant="false" fbc:chemicalFormula="C6H11O9P"/>
	<species metaid="M_cpd15346_c" id="M_cpd15346_c" name="2-Acyl-sn-glycero-3-phosphoglycerol hexadecanoyl" compartment="c" charge="-1" initialConcentration="0" hasOnlySubstanceUnits="false" boundaryCondition="false" constant="false" fbc:chemicalFormula="C22H44O9P"/>
	<species metaid="M_cpd15338_c" id="M_cpd15338_c" name="2-Acyl-sn-glycero-3-phosphoethanolamine tetradec-7-enoyl" compartment="c" charge="0" initialConcentration="0" hasOnlySubstanceUnits="false" boundaryCondition="false" constant="false" fbc:chemicalFormula="C19H38NO7P"/>
	<species metaid="M_cpd11953_c" id="M_cpd11953_c" name="Diphthamide" compartment="c" charge="1" initialConcentration="0" hasOnlySubstanceUnits="false" boundaryCondition="false" constant="false" fbc:chemicalFormula="C14H23N6O3R2"/>
	<species metaid="M_cpd12522_c" id="M_cpd12522_c" name="EF-2 N-(ADP-D-ribosyl)diphthamide" compartment="c" charge="-1" initialConcentration="0" hasOnlySubstanceUnits="false" boundaryCondition="false" constant="false" fbc:chemicalFormula="C29H42N11O16P2R2"/>
	<species metaid="M_cpd14980_c" id="M_cpd14980_c" name="2-Hydroxy-6-oxo-6-(2-carboxyphenyl)-hexa-2,4-dienoate" compartment="c" charge="-2" initialConcentration="0" hasOnlySubstanceUnits="false" boundaryCondition="false" constant="false" fbc:chemicalFormula="C13H8O6"/>
	<species metaid="M_cpd01129_c" id="M_cpd01129_c" name="Phthalate" compartment="c" charge="-2" initialConcentration="0" hasOnlySubstanceUnits="false" boundaryCondition="false" constant="false" fbc:chemicalFormula="C8H4O4"/>
	<species metaid="M_cpd00166_c" id="M_cpd00166_c" name="Calomide" compartment="c" charge="2" initialConcentration="0" hasOnlySubstanceUnits="false" boundaryCondition="false" constant="false" fbc:chemicalFormula="C72H102CoN18O17P"/>
	<species metaid="M_cpd15378_c" id="M_cpd15378_c" name="4-Hydroxy-benzylalcohol" compartment="c" charge="0" initialConcentration="0" hasOnlySubstanceUnits="false" boundaryCondition="false" constant="false" fbc:chemicalFormula="C7H8O2"/>
	<species metaid="M_cpd00283_c" id="M_cpd00283_c" name="Geranyldiphosphate" compartment="c" charge="-2" initialConcentration="0" hasOnlySubstanceUnits="false" boundaryCondition="false" constant="false" fbc:chemicalFormula="C10H18O7P2"/>
	<species metaid="M_cpd11255_c" id="M_cpd11255_c" name="1,2-dihydroxy-3-keto-5-methylthiopentene" compartment="c" charge="0" initialConcentration="0" hasOnlySubstanceUnits="false" boundaryCondition="false" constant="false" fbc:chemicalFormula="C6H10O3S"/>
	<species metaid="M_cpd00869_c" id="M_cpd00869_c" name="4-methylthio 2-oxobutyrate" compartment="c" charge="-1" initialConcentration="0" hasOnlySubstanceUnits="false" boundaryCondition="false" constant="false" fbc:chemicalFormula="C5H7O3S"/>
	<species metaid="M_cpd15606_e" id="M_cpd15606_e" name="Gly-Tyr_b" compartment="e" charge="0" initialConcentration="0" hasOnlySubstanceUnits="false" boundaryCondition="true" constant="false" fbc:chemicalFormula="C11H14N2O4"/>
	<species metaid="M_cpd00048_e" id="M_cpd00048_e" name="Sulfate_b" compartment="e" charge="-2" initialConcentration="0" hasOnlySubstanceUnits="false" boundaryCondition="true" constant="false" fbc:chemicalFormula="O4S"/>
	<species metaid="M_cpd15316_c" id="M_cpd15316_c" name="1-Acyl-sn-glycero-3-phosphoethanolamine hexadecanoyl" compartment="c" charge="0" initialConcentration="0" hasOnlySubstanceUnits="false" boundaryCondition="false" constant="false" fbc:chemicalFormula="C21H44NO7P"/>
	<species metaid="M_cpd11510_c" id="M_cpd11510_c" name="10-methyl-trans-dodec-2-enoyl-ACP" compartment="c" charge="-1" initialConcentration="0" hasOnlySubstanceUnits="false" boundaryCondition="false" constant="false" fbc:chemicalFormula="C24H43N2O8PRS"/>
	<species metaid="M_cpd11511_c" id="M_cpd11511_c" name="10-methyl-dodecanoyl-ACP" compartment="c" charge="-1" initialConcentration="0" hasOnlySubstanceUnits="false" boundaryCondition="false" constant="false" fbc:chemicalFormula="C24H45N2O8PRS"/>
	<species metaid="M_cpd10516_e" id="M_cpd10516_e" name="fe3_b" compartment="e" charge="3" initialConcentration="0" hasOnlySubstanceUnits="false" boundaryCondition="true" constant="false" fbc:chemicalFormula="Fe"/>
	<species metaid="M_cpd10516_c" id="M_cpd10516_c" name="fe3" compartment="c" charge="3" initialConcentration="0" hasOnlySubstanceUnits="false" boundaryCondition="false" constant="false" fbc:chemicalFormula="Fe"/>
	<species metaid="M_cpd00971_e" id="M_cpd00971_e" name="Na+_b" compartment="e" charge="1" initialConcentration="0" hasOnlySubstanceUnits="false" boundaryCondition="true" constant="false" fbc:chemicalFormula="Na"/>
	<species metaid="M_cpd00971_c" id="M_cpd00971_c" name="Na+" compartment="c" charge="1" initialConcentration="0" hasOnlySubstanceUnits="false" boundaryCondition="false" constant="false" fbc:chemicalFormula="Na"/>
	<species metaid="M_cpd11830_c" id="M_cpd11830_c" name="S-Aminomethyldihydrolipoylprotein" compartment="c" charge="1" initialConcentration="0" hasOnlySubstanceUnits="false" boundaryCondition="false" constant="false" fbc:chemicalFormula="C2H7NRS2"/>
	<species metaid="M_cpd15697_c" id="M_cpd15697_c" name="Diisotetradecanoylphosphatidylethanolamine" compartment="c" charge="0" initialConcentration="0" hasOnlySubstanceUnits="false" boundaryCondition="false" constant="false" fbc:chemicalFormula="C33H66NO8P"/>
	<species metaid="M_cpd08732_c" id="M_cpd08732_c" name="4-Isopropenyl-2-oxy-cyclohexanecarboxyl-CoA" compartment="c" charge="-4" initialConcentration="0" hasOnlySubstanceUnits="false" boundaryCondition="false" constant="false" fbc:chemicalFormula="C31H44N7O18P3S"/>
	<species metaid="M_cpd08733_c" id="M_cpd08733_c" name="3-Isopropenylpimelyl-CoA" compartment="c" charge="-5" initialConcentration="0" hasOnlySubstanceUnits="false" boundaryCondition="false" constant="false" fbc:chemicalFormula="C31H45N7O19P3S"/>
	<species metaid="M_cpd00209_c" id="M_cpd00209_c" name="Nitrate" compartment="c" charge="-1" initialConcentration="0" hasOnlySubstanceUnits="false" boundaryCondition="false" constant="false" fbc:chemicalFormula="NO3"/>
	<species metaid="M_cpd11712_c" id="M_cpd11712_c" name="Protein histidine" compartment="c" charge="0" initialConcentration="0" hasOnlySubstanceUnits="false" boundaryCondition="false" constant="false" fbc:chemicalFormula="C7H8N4O2R2"/>
	<species metaid="M_cpd12508_c" id="M_cpd12508_c" name="Protein N-pros-phosphohistidine" compartment="c" charge="-2" initialConcentration="0" hasOnlySubstanceUnits="false" boundaryCondition="false" constant="false" fbc:chemicalFormula="C7H7N4O5PR2"/>
	<species metaid="M_cpd00200_c" id="M_cpd00200_c" name="4MOP" compartment="c" charge="-1" initialConcentration="0" hasOnlySubstanceUnits="false" boundaryCondition="false" constant="false" fbc:chemicalFormula="C6H9O3"/>
	<species metaid="M_cpd00149_e" id="M_cpd00149_e" name="Co2+_b" compartment="e" charge="2" initialConcentration="0" hasOnlySubstanceUnits="false" boundaryCondition="true" constant="false" fbc:chemicalFormula="Co"/>
	<species metaid="M_cpd14796_c" id="M_cpd14796_c" name="(Z)-Phenylacetaldehyde oxime" compartment="c" charge="0" initialConcentration="0" hasOnlySubstanceUnits="false" boundaryCondition="false" constant="false" fbc:chemicalFormula="C8H9NO"/>
	<species metaid="M_cpd14795_c" id="M_cpd14795_c" name="Benzyl cyanide" compartment="c" charge="0" initialConcentration="0" hasOnlySubstanceUnits="false" boundaryCondition="false" constant="false" fbc:chemicalFormula="C8H7N"/>
	<species metaid="M_cpd03413_c" id="M_cpd03413_c" name="L-Glutamyl 1-phosphate" compartment="c" charge="-2" initialConcentration="0" hasOnlySubstanceUnits="false" boundaryCondition="false" constant="false" fbc:chemicalFormula="C5H8NO7P"/>
	<species metaid="M_cpd11430_c" id="M_cpd11430_c" name="fa1" compartment="c" charge="-1" initialConcentration="0" hasOnlySubstanceUnits="false" boundaryCondition="false" constant="false" fbc:chemicalFormula="C14H27O2"/>
	<species metaid="M_cpd00916_c" id="M_cpd00916_c" name="Ins(1,4,5)P3" compartment="c" charge="-6" initialConcentration="0" hasOnlySubstanceUnits="false" boundaryCondition="false" constant="false" fbc:chemicalFormula="C6H9O15P3"/>
	<species metaid="M_cpd00934_c" id="M_cpd00934_c" name="Inositol 1,3,4,5-tetrakisphosphate" compartment="c" charge="-8" initialConcentration="0" hasOnlySubstanceUnits="false" boundaryCondition="false" constant="false" fbc:chemicalFormula="C6H8O18P4"/>
	<species metaid="M_cpd02591_c" id="M_cpd02591_c" name="pendp" compartment="c" charge="-2" initialConcentration="0" hasOnlySubstanceUnits="false" boundaryCondition="false" constant="false" fbc:chemicalFormula="C25H42O7P2"/>
	<species metaid="M_cpd15542_c" id="M_cpd15542_c" name="Phosphatidylglycerophosphate didodecanoyl" compartment="c" charge="-2" initialConcentration="0" hasOnlySubstanceUnits="false" boundaryCondition="false" constant="false" fbc:chemicalFormula="C30H58O13P2"/>
	<species metaid="M_cpd15535_c" id="M_cpd15535_c" name="Phosphatidylglycerol didodecanoyl" compartment="c" charge="-1" initialConcentration="0" hasOnlySubstanceUnits="false" boundaryCondition="false" constant="false" fbc:chemicalFormula="C30H58O10P"/>
	<species metaid="M_cpd01371_c" id="M_cpd01371_c" name="Aspulvinone E" compartment="c" charge="-1" initialConcentration="0" hasOnlySubstanceUnits="false" boundaryCondition="false" constant="false" fbc:chemicalFormula="C17H11O5"/>
	<species metaid="M_cpd01373_c" id="M_cpd01373_c" name="Aspulvinone H" compartment="c" charge="-1" initialConcentration="0" hasOnlySubstanceUnits="false" boundaryCondition="false" constant="false" fbc:chemicalFormula="C27H27O5"/>
	<species metaid="M_cpd02826_c" id="M_cpd02826_c" name="5'-Phosphoribosylformylglycinamidine" compartment="c" charge="-1" initialConcentration="0" hasOnlySubstanceUnits="false" boundaryCondition="false" constant="false" fbc:chemicalFormula="C8H15N3O8P"/>
	<species metaid="M_cpd15318_c" id="M_cpd15318_c" name="1-Acyl-sn-glycero-3-phosphoglycerol dodecanoyl" compartment="c" charge="-1" initialConcentration="0" hasOnlySubstanceUnits="false" boundaryCondition="false" constant="false" fbc:chemicalFormula="C18H36O9P"/>
	<species metaid="M_cpd03661_c" id="M_cpd03661_c" name="GD1b" compartment="c" charge="-2" initialConcentration="0" hasOnlySubstanceUnits="false" boundaryCondition="false" constant="false" fbc:chemicalFormula="C67H111N4O39R"/>
	<species metaid="M_cpd00531_c" id="M_cpd00531_c" name="Hg2+" compartment="c" charge="2" initialConcentration="0" hasOnlySubstanceUnits="false" boundaryCondition="false" constant="false" fbc:chemicalFormula="Hg"/>
	<species metaid="M_cpd00531_e" id="M_cpd00531_e" name="Hg2+_b" compartment="e" charge="2" initialConcentration="0" hasOnlySubstanceUnits="false" boundaryCondition="true" constant="false" fbc:chemicalFormula="Hg"/>
	<species metaid="M_cpd11583_e" id="M_cpd11583_e" name="Ala-Leu_b" compartment="e" charge="0" initialConcentration="0" hasOnlySubstanceUnits="false" boundaryCondition="true" constant="false" fbc:chemicalFormula="C9H18N2O3"/>
	<species metaid="M_cpd15363_c" id="M_cpd15363_c" name="2-tetradecanoyl-sn-glycerol 3-phosphate" compartment="c" charge="-1" initialConcentration="0" hasOnlySubstanceUnits="false" boundaryCondition="false" constant="false" fbc:chemicalFormula="C17H34O7P"/>
	<species metaid="M_cpd15718_c" id="M_cpd15718_c" name="Diisotetradecanoylphosphatidylglycerophosphate" compartment="c" charge="-2" initialConcentration="0" hasOnlySubstanceUnits="false" boundaryCondition="false" constant="false" fbc:chemicalFormula="C34H66O13P2"/>
	<species metaid="M_cpd15724_c" id="M_cpd15724_c" name="Diisotetradecanoylphosphatidylglycerol" compartment="c" charge="-1" initialConcentration="0" hasOnlySubstanceUnits="false" boundaryCondition="false" constant="false" fbc:chemicalFormula="C34H66O10P"/>
	<species metaid="M_cpd00045_c" id="M_cpd00045_c" name="Adenosine 3-5-bisphosphate" compartment="c" charge="-4" initialConcentration="0" hasOnlySubstanceUnits="false" boundaryCondition="false" constant="false" fbc:chemicalFormula="C10H11N5O10P2"/>
	<species metaid="M_cpd00263_c" id="M_cpd00263_c" name="Pyridoxol" compartment="c" charge="0" initialConcentration="0" hasOnlySubstanceUnits="false" boundaryCondition="false" constant="false" fbc:chemicalFormula="C8H11NO3"/>
	<species metaid="M_cpd00299_c" id="M_cpd00299_c" name="dUMP" compartment="c" charge="-2" initialConcentration="0" hasOnlySubstanceUnits="false" boundaryCondition="false" constant="false" fbc:chemicalFormula="C9H11N2O8P"/>
	<species metaid="M_cpd03655_c" id="M_cpd03655_c" name="GD2" compartment="c" charge="-2" initialConcentration="0" hasOnlySubstanceUnits="false" boundaryCondition="false" constant="false" fbc:chemicalFormula="C61H101N4O34R"/>
	<species metaid="M_cpd15683_c" id="M_cpd15683_c" name="CDP-1,2-diisoheptadecanoylglycerol" compartment="c" charge="-2" initialConcentration="0" hasOnlySubstanceUnits="false" boundaryCondition="false" constant="false" fbc:chemicalFormula="C46H83N3O15P2"/>
	<species metaid="M_cpd15689_c" id="M_cpd15689_c" name="Diisoheptadecanoylphosphatidylserine" compartment="c" charge="-2" initialConcentration="0" hasOnlySubstanceUnits="false" boundaryCondition="false" constant="false" fbc:chemicalFormula="C40H76NO10P"/>
	<species metaid="M_cpd15584_c" id="M_cpd15584_c" name="alpha-Methyl-D-glucoside" compartment="c" charge="0" initialConcentration="0" hasOnlySubstanceUnits="false" boundaryCondition="false" constant="false" fbc:chemicalFormula="C7H14O6"/>
	<species metaid="M_cpd00116_c" id="M_cpd00116_c" name="Methanol" compartment="c" charge="0" initialConcentration="0" hasOnlySubstanceUnits="false" boundaryCondition="false" constant="false" fbc:chemicalFormula="CH4O"/>
	<species metaid="M_cpd15558_c" id="M_cpd15558_c" name="phosphatidylserine dioctadec-11-enoyl" compartment="c" charge="-2" initialConcentration="0" hasOnlySubstanceUnits="false" boundaryCondition="false" constant="false" fbc:chemicalFormula="C42H76NO10P"/>
	<species metaid="M_cpd00419_c" id="M_cpd00419_c" name="PM" compartment="c" charge="1" initialConcentration="0" hasOnlySubstanceUnits="false" boundaryCondition="false" constant="false" fbc:chemicalFormula="C8H13N2O2"/>
	<species metaid="M_cpd00493_c" id="M_cpd00493_c" name="Pyridoxamine phosphate" compartment="c" charge="-1" initialConcentration="0" hasOnlySubstanceUnits="false" boundaryCondition="false" constant="false" fbc:chemicalFormula="C8H12N2O5P"/>
	<species metaid="M_cpd01620_c" id="M_cpd01620_c" name="Precorrin 2" compartment="c" charge="-7" initialConcentration="0" hasOnlySubstanceUnits="false" boundaryCondition="false" constant="false" fbc:chemicalFormula="C42H41N4O16"/>
	<species metaid="M_cpd00528_c" id="M_cpd00528_c" name="N2" compartment="c" charge="0" initialConcentration="0" hasOnlySubstanceUnits="false" boundaryCondition="false" constant="false" fbc:chemicalFormula="N2"/>
	<species metaid="M_cpd00308_c" id="M_cpd00308_c" name="Malonate" compartment="c" charge="-2" initialConcentration="0" hasOnlySubstanceUnits="false" boundaryCondition="false" constant="false" fbc:chemicalFormula="C3H2O4"/>
	<species metaid="M_cpd03709_c" id="M_cpd03709_c" name="Salicylaldehyde" compartment="c" charge="0" initialConcentration="0" hasOnlySubstanceUnits="false" boundaryCondition="false" constant="false" fbc:chemicalFormula="C7H6O2"/>
	<species metaid="M_cpd00599_c" id="M_cpd00599_c" name="SALC" compartment="c" charge="-1" initialConcentration="0" hasOnlySubstanceUnits="false" boundaryCondition="false" constant="false" fbc:chemicalFormula="C7H5O3"/>
	<species metaid="M_cpd08210_c" id="M_cpd08210_c" name="ADC" compartment="c" charge="-1" initialConcentration="0" hasOnlySubstanceUnits="false" boundaryCondition="false" constant="false" fbc:chemicalFormula="C10H10NO5"/>
	<species metaid="M_cpd12043_c" id="M_cpd12043_c" name="Protein lysine" compartment="c" charge="0" initialConcentration="0" hasOnlySubstanceUnits="false" boundaryCondition="false" constant="false" fbc:chemicalFormula="C7H13N3O2R2"/>
	<species metaid="M_cpd12736_c" id="M_cpd12736_c" name="Protein N6-methyl-L-lysine" compartment="c" charge="0" initialConcentration="0" hasOnlySubstanceUnits="false" boundaryCondition="false" constant="false" fbc:chemicalFormula="C8H15N3O2R2"/>
	<species metaid="M_cpd11579_c" id="M_cpd11579_c" name="ethanesulfonate" compartment="c" charge="-1" initialConcentration="0" hasOnlySubstanceUnits="false" boundaryCondition="false" constant="false" fbc:chemicalFormula="C2H5O3S"/>
	<species metaid="M_cpd00853_c" id="M_cpd00853_c" name="DPG" compartment="c" charge="-5" initialConcentration="0" hasOnlySubstanceUnits="false" boundaryCondition="false" constant="false" fbc:chemicalFormula="C3H3O10P2"/>
	<species metaid="M_cpd11531_c" id="M_cpd11531_c" name="9-methyl-trans-dec-2-enoyl-ACP" compartment="c" charge="-1" initialConcentration="0" hasOnlySubstanceUnits="false" boundaryCondition="false" constant="false" fbc:chemicalFormula="C22H39N2O8PRS"/>
	<species metaid="M_cpd00111_c" id="M_cpd00111_c" name="Oxidized glutathione" compartment="c" charge="-2" initialConcentration="0" hasOnlySubstanceUnits="false" boundaryCondition="false" constant="false" fbc:chemicalFormula="C20H30N6O12S2"/>
	<species metaid="M_cpd11432_c" id="M_cpd11432_c" name="fa11coa" compartment="c" charge="-3" initialConcentration="0" hasOnlySubstanceUnits="false" boundaryCondition="false" constant="false" fbc:chemicalFormula="C38H65N7O17P3S"/>
	<species metaid="M_cpd00294_c" id="M_cpd00294_c" name="dAMP" compartment="c" charge="-2" initialConcentration="0" hasOnlySubstanceUnits="false" boundaryCondition="false" constant="false" fbc:chemicalFormula="C10H12N5O6P"/>
	<species metaid="M_cpd11589_e" id="M_cpd11589_e" name="gly-asp-L_b" compartment="e" charge="-1" initialConcentration="0" hasOnlySubstanceUnits="false" boundaryCondition="true" constant="false" fbc:chemicalFormula="C6H9N2O5"/>
	<species metaid="M_cpd01078_c" id="M_cpd01078_c" name="Selenide" compartment="c" charge="0" initialConcentration="0" hasOnlySubstanceUnits="false" boundaryCondition="false" constant="false" fbc:chemicalFormula="H2Se"/>
	<species metaid="M_cpd04248_c" id="M_cpd04248_c" name="Chloral hydrate" compartment="c" charge="0" initialConcentration="0" hasOnlySubstanceUnits="false" boundaryCondition="false" constant="false" fbc:chemicalFormula="C2H3Cl3O2"/>
	<species metaid="M_cpd04661_c" id="M_cpd04661_c" name="Trichloroethanol" compartment="c" charge="0" initialConcentration="0" hasOnlySubstanceUnits="false" boundaryCondition="false" constant="false" fbc:chemicalFormula="C2H3Cl3O"/>
	<species metaid="M_cpd08023_c" id="M_cpd08023_c" name="methanesulfonate" compartment="c" charge="-1" initialConcentration="0" hasOnlySubstanceUnits="false" boundaryCondition="false" constant="false" fbc:chemicalFormula="CH3O3S"/>
	<species metaid="M_cpd11548_c" id="M_cpd11548_c" name="4-methyl-trans-pent-2-enoyl-ACP" compartment="c" charge="-1" initialConcentration="0" hasOnlySubstanceUnits="false" boundaryCondition="false" constant="false" fbc:chemicalFormula="C17H29N2O8PRS"/>
	<species metaid="M_cpd14655_c" id="M_cpd14655_c" name="L-Galactose 1-phosphate" compartment="c" charge="-2" initialConcentration="0" hasOnlySubstanceUnits="false" boundaryCondition="false" constant="false" fbc:chemicalFormula="C6H11O9P"/>
	<species metaid="M_cpd11483_c" id="M_cpd11483_c" name="(R)-3-Hydroxyoctanoyl-[acyl-carrier protein]" compartment="c" charge="-2" initialConcentration="0" hasOnlySubstanceUnits="false" boundaryCondition="false" constant="false" fbc:chemicalFormula="C19H36N2O9PRS"/>
	<species metaid="M_cpd03444_c" id="M_cpd03444_c" name="2-Octaprenylphenol" compartment="c" charge="0" initialConcentration="0" hasOnlySubstanceUnits="false" boundaryCondition="false" constant="false" fbc:chemicalFormula="C46H70O"/>
	<species metaid="M_cpd11564_c" id="M_cpd11564_c" name="12-methyl-trans-tridec-2-enoyl-ACP" compartment="c" charge="-1" initialConcentration="0" hasOnlySubstanceUnits="false" boundaryCondition="false" constant="false" fbc:chemicalFormula="C25H45N2O8PRS"/>
	<species metaid="M_cpd12737_c" id="M_cpd12737_c" name="Protein N6,N6-dimethyl-L-lysine" compartment="c" charge="0" initialConcentration="0" hasOnlySubstanceUnits="false" boundaryCondition="false" constant="false" fbc:chemicalFormula="C9H17N3O2R2"/>
	<species metaid="M_cpd12738_c" id="M_cpd12738_c" name="Protein N6,N6,N6-trimethyl-L-lysine" compartment="c" charge="1" initialConcentration="0" hasOnlySubstanceUnits="false" boundaryCondition="false" constant="false" fbc:chemicalFormula="C10H20N3O2R2"/>
	<species metaid="M_cpd12044_c" id="M_cpd12044_c" name="Protein serine" compartment="c" charge="0" initialConcentration="0" hasOnlySubstanceUnits="false" boundaryCondition="false" constant="false" fbc:chemicalFormula="C4H6N2O3R2"/>
	<species metaid="M_cpd12868_c" id="M_cpd12868_c" name="[Protein]-D-serine" compartment="c" charge="0" initialConcentration="0" hasOnlySubstanceUnits="false" boundaryCondition="false" constant="false" fbc:chemicalFormula="C4H6N2O3R2"/>
	<species metaid="M_cpd12237_c" id="M_cpd12237_c" name="Peptide-L-methionine" compartment="c" charge="0" initialConcentration="0" hasOnlySubstanceUnits="false" boundaryCondition="false" constant="false" fbc:chemicalFormula="C6H10N2O2R2S"/>
	<species metaid="M_cpd14507_c" id="M_cpd14507_c" name="Peptide-L-methionine (R)-S-oxide" compartment="c" charge="0" initialConcentration="0" hasOnlySubstanceUnits="false" boundaryCondition="false" constant="false" fbc:chemicalFormula="C6H10N2O3R2S"/>
	<species metaid="M_cpd03654_c" id="M_cpd03654_c" name="GD3" compartment="c" charge="-2" initialConcentration="0" hasOnlySubstanceUnits="false" boundaryCondition="false" constant="false" fbc:chemicalFormula="C53H88N3O29R"/>
	<species metaid="M_cpd03897_c" id="M_cpd03897_c" name="4a-Hydroxytetrahydrobiopterin" compartment="c" charge="0" initialConcentration="0" hasOnlySubstanceUnits="false" boundaryCondition="false" constant="false" fbc:chemicalFormula="C9H15N5O4"/>
	<species metaid="M_cpd00231_c" id="M_cpd00231_c" name="Dihydrobiopterin" compartment="c" charge="0" initialConcentration="0" hasOnlySubstanceUnits="false" boundaryCondition="false" constant="false" fbc:chemicalFormula="C9H13N5O3"/>
	<species metaid="M_cpd00434_c" id="M_cpd00434_c" name="4-Aminobutanal" compartment="c" charge="1" initialConcentration="0" hasOnlySubstanceUnits="false" boundaryCondition="false" constant="false" fbc:chemicalFormula="C4H10NO"/>
	<species metaid="M_cpd11431_c" id="M_cpd11431_c" name="fa11" compartment="c" charge="-1" initialConcentration="0" hasOnlySubstanceUnits="false" boundaryCondition="false" constant="false" fbc:chemicalFormula="C17H33O2"/>
	<species metaid="M_cpd03699_c" id="M_cpd03699_c" name="cDPG" compartment="c" charge="-3" initialConcentration="0" hasOnlySubstanceUnits="false" boundaryCondition="false" constant="false" fbc:chemicalFormula="C3H3O9P2"/>
	<species metaid="M_cpd00209_e" id="M_cpd00209_e" name="Nitrate_b" compartment="e" charge="-1" initialConcentration="0" hasOnlySubstanceUnits="false" boundaryCondition="true" constant="false" fbc:chemicalFormula="NO3"/>
	<species metaid="M_cpd11584_c" id="M_cpd11584_c" name="Ala-His" compartment="c" charge="0" initialConcentration="0" hasOnlySubstanceUnits="false" boundaryCondition="false" constant="false" fbc:chemicalFormula="C9H14N4O3"/>
	<species metaid="M_cpd15067_c" id="M_cpd15067_c" name="Delphinidin 3-O-beta-D-glucoside 5-O-(6-coumaroyl-beta-D-glucoside)" compartment="c" charge="0" initialConcentration="0" hasOnlySubstanceUnits="false" boundaryCondition="false" constant="false" fbc:chemicalFormula="C36H36O19"/>
	<species metaid="M_cpd00549_c" id="M_cpd00549_c" name="D-Lysine" compartment="c" charge="1" initialConcentration="0" hasOnlySubstanceUnits="false" boundaryCondition="false" constant="false" fbc:chemicalFormula="C6H15N2O2"/>
	<species metaid="M_cpd03073_c" id="M_cpd03073_c" name="2,5-Diaminohexanoate" compartment="c" charge="1" initialConcentration="0" hasOnlySubstanceUnits="false" boundaryCondition="false" constant="false" fbc:chemicalFormula="C6H15N2O2"/>
	<species metaid="M_cpd00365_c" id="M_cpd00365_c" name="Retinol" compartment="c" charge="0" initialConcentration="0" hasOnlySubstanceUnits="false" boundaryCondition="false" constant="false" fbc:chemicalFormula="C20H30O"/>
	<species metaid="M_cpd00304_c" id="M_cpd00304_c" name="Retinal" compartment="c" charge="0" initialConcentration="0" hasOnlySubstanceUnits="false" boundaryCondition="false" constant="false" fbc:chemicalFormula="C20H28O"/>
	<species metaid="M_cpd02069_c" id="M_cpd02069_c" name="3-Phosphonooxypyruvate" compartment="c" charge="-3" initialConcentration="0" hasOnlySubstanceUnits="false" boundaryCondition="false" constant="false" fbc:chemicalFormula="C3H2O7P"/>
	<species metaid="M_cpd02678_c" id="M_cpd02678_c" name="N-Formyl-GAR" compartment="c" charge="-2" initialConcentration="0" hasOnlySubstanceUnits="false" boundaryCondition="false" constant="false" fbc:chemicalFormula="C8H13N2O9P"/>
	<species metaid="M_cpd15696_c" id="M_cpd15696_c" name="Dianteisoheptadecanoylphosphatidylethanolamine" compartment="c" charge="0" initialConcentration="0" hasOnlySubstanceUnits="false" boundaryCondition="false" constant="false" fbc:chemicalFormula="C39H78NO8P"/>
	<species metaid="M_cpd12592_c" id="M_cpd12592_c" name="alpha-N-Acetylneuraminyl-2,3-beta-D-galactosyl-R" compartment="c" charge="-1" initialConcentration="0" hasOnlySubstanceUnits="false" boundaryCondition="false" constant="false" fbc:chemicalFormula="C17H27NO14R"/>
	<species metaid="M_cpd02972_c" id="M_cpd02972_c" name="alpha-N-Acetylneuraminyl-2,8-alpha-N-acetylneuraminyl-2,3-beta-D- galactosyl-R" compartment="c" charge="-2" initialConcentration="0" hasOnlySubstanceUnits="false" boundaryCondition="false" constant="false" fbc:chemicalFormula="C28H43N2O22R"/>
	<species metaid="M_cpd09792_c" id="M_cpd09792_c" name="1-Naphthalenemethanol" compartment="c" charge="0" initialConcentration="0" hasOnlySubstanceUnits="false" boundaryCondition="false" constant="false" fbc:chemicalFormula="C11H10O"/>
	<species metaid="M_cpd00503_c" id="M_cpd00503_c" name="D-Fructose 2,6-bisphosphate" compartment="c" charge="-4" initialConcentration="0" hasOnlySubstanceUnits="false" boundaryCondition="false" constant="false" fbc:chemicalFormula="C6H10O12P2"/>
	<species metaid="M_cpd15130_c" id="M_cpd15130_c" name="Isopentenyl-ATP" compartment="c" charge="-3" initialConcentration="0" hasOnlySubstanceUnits="false" boundaryCondition="false" constant="false" fbc:chemicalFormula="C15H21N5O13P3"/>
	<species metaid="M_cpd00743_c" id="M_cpd00743_c" name="L-Citramalyl-CoA" compartment="c" charge="-4" initialConcentration="0" hasOnlySubstanceUnits="false" boundaryCondition="false" constant="false" fbc:chemicalFormula="C26H38N7O20P3S"/>
	<species metaid="M_cpd11477_c" id="M_cpd11477_c" name="(2E)-Hexadecenoyl-[acp]" compartment="c" charge="-2" initialConcentration="0" hasOnlySubstanceUnits="false" boundaryCondition="false" constant="false" fbc:chemicalFormula="C27H49N2O8PRS"/>
	<species metaid="M_cpd16395_c" id="M_cpd16395_c" name="2-Phenyl-1,3-propanediol monocarbamate" compartment="c" charge="0" initialConcentration="0" hasOnlySubstanceUnits="false" boundaryCondition="false" constant="false" fbc:chemicalFormula="C10H13NO3"/>
	<species metaid="M_cpd16396_c" id="M_cpd16396_c" name="3-Carbamoyl-2-phenylpropionaldehyde" compartment="c" charge="0" initialConcentration="0" hasOnlySubstanceUnits="false" boundaryCondition="false" constant="false" fbc:chemicalFormula="C10H11NO3"/>
	<species metaid="M_cpd11467_c" id="M_cpd11467_c" name="(2E)-Tetradecenoyl-[acp]" compartment="c" charge="-2" initialConcentration="0" hasOnlySubstanceUnits="false" boundaryCondition="false" constant="false" fbc:chemicalFormula="C25H45N2O8PRS"/>
	<species metaid="M_cpd02490_c" id="M_cpd02490_c" name="Lysopine" compartment="c" charge="0" initialConcentration="0" hasOnlySubstanceUnits="false" boundaryCondition="false" constant="false" fbc:chemicalFormula="C9H18N2O4"/>
	<species metaid="M_cpd11588_e" id="M_cpd11588_e" name="gly-pro-L_b" compartment="e" charge="0" initialConcentration="0" hasOnlySubstanceUnits="false" boundaryCondition="true" constant="false" fbc:chemicalFormula="C7H12N2O3"/>
	<species metaid="M_cpd15315_c" id="M_cpd15315_c" name="1-Acyl-sn-glycero-3-phosphoethanolamine tetradec-7-enoyl" compartment="c" charge="0" initialConcentration="0" hasOnlySubstanceUnits="false" boundaryCondition="false" constant="false" fbc:chemicalFormula="C19H38NO7P"/>
	<species metaid="M_cpd00438_c" id="M_cpd00438_c" name="Deoxyadenosine" compartment="c" charge="0" initialConcentration="0" hasOnlySubstanceUnits="false" boundaryCondition="false" constant="false" fbc:chemicalFormula="C10H13N5O3"/>
	<species metaid="M_cpd00408_c" id="M_cpd00408_c" name="Pantoate" compartment="c" charge="-1" initialConcentration="0" hasOnlySubstanceUnits="false" boundaryCondition="false" constant="false" fbc:chemicalFormula="C6H11O4"/>
	<species metaid="M_cpd00712_c" id="M_cpd00712_c" name="2-Dehydropantoate" compartment="c" charge="-1" initialConcentration="0" hasOnlySubstanceUnits="false" boundaryCondition="false" constant="false" fbc:chemicalFormula="C6H9O4"/>
	<species metaid="M_cpd00331_c" id="M_cpd00331_c" name="cis-Aconitate" compartment="c" charge="-3" initialConcentration="0" hasOnlySubstanceUnits="false" boundaryCondition="false" constant="false" fbc:chemicalFormula="C6H3O6"/>
	<species metaid="M_cpd02603_c" id="M_cpd02603_c" name="3-Lysolecithin" compartment="c" charge="0" initialConcentration="0" hasOnlySubstanceUnits="false" boundaryCondition="false" constant="false" fbc:chemicalFormula="C9H19NO7PR"/>
	<species metaid="M_cpd03671_c" id="M_cpd03671_c" name="D-Glucosamine1-phosphate" compartment="c" charge="-1" initialConcentration="0" hasOnlySubstanceUnits="false" boundaryCondition="false" constant="false" fbc:chemicalFormula="C6H13NO8P"/>
	<species metaid="M_cpd02611_c" id="M_cpd02611_c" name="N-Acetyl-D-glucosamine1-phosphate" compartment="c" charge="-2" initialConcentration="0" hasOnlySubstanceUnits="false" boundaryCondition="false" constant="false" fbc:chemicalFormula="C8H14NO9P"/>
	<species metaid="M_cpd11518_c" id="M_cpd11518_c" name="14-methyl-trans-hexa-dec-2-enoyl-ACP" compartment="c" charge="-1" initialConcentration="0" hasOnlySubstanceUnits="false" boundaryCondition="false" constant="false" fbc:chemicalFormula="C28H51N2O8PRS"/>
	<species metaid="M_cpd01997_c" id="M_cpd01997_c" name="Dimethylbenzimidazole" compartment="c" charge="0" initialConcentration="0" hasOnlySubstanceUnits="false" boundaryCondition="false" constant="false" fbc:chemicalFormula="C9H10N2"/>
	<species metaid="M_cpd00837_c" id="M_cpd00837_c" name="S-Adenosylmethioninamine" compartment="c" charge="2" initialConcentration="0" hasOnlySubstanceUnits="false" boundaryCondition="false" constant="false" fbc:chemicalFormula="C14H24N6O3S"/>
	<species metaid="M_cpd00264_c" id="M_cpd00264_c" name="Spermidine" compartment="c" charge="3" initialConcentration="0" hasOnlySubstanceUnits="false" boundaryCondition="false" constant="false" fbc:chemicalFormula="C7H22N3"/>
	<species metaid="M_cpd11436_c" id="M_cpd11436_c" name="fa3" compartment="c" charge="-1" initialConcentration="0" hasOnlySubstanceUnits="false" boundaryCondition="false" constant="false" fbc:chemicalFormula="C15H29O2"/>
	<species metaid="M_cpd02211_c" id="M_cpd02211_c" name="L-2-Amino-acetoacetate" compartment="c" charge="0" initialConcentration="0" hasOnlySubstanceUnits="false" boundaryCondition="false" constant="false" fbc:chemicalFormula="C4H7NO3"/>
	<species metaid="M_cpd09350_c" id="M_cpd09350_c" name="N2-Acetyl-L-aminoadipyl-delta-phosphate" compartment="c" charge="-3" initialConcentration="0" hasOnlySubstanceUnits="false" boundaryCondition="false" constant="false" fbc:chemicalFormula="C8H11NO8P"/>
	<species metaid="M_cpd09351_c" id="M_cpd09351_c" name="N2-Acetyl-L-aminoadipate semialdehyde" compartment="c" charge="-1" initialConcentration="0" hasOnlySubstanceUnits="false" boundaryCondition="false" constant="false" fbc:chemicalFormula="C8H12NO4"/>
	<species metaid="M_cpd01956_c" id="M_cpd01956_c" name="o-Formylbenzoic acid" compartment="c" charge="-1" initialConcentration="0" hasOnlySubstanceUnits="false" boundaryCondition="false" constant="false" fbc:chemicalFormula="C8H5O3"/>
	<species metaid="M_cpd15554_c" id="M_cpd15554_c" name="phosphatidylserine ditetradec-7-enoyl" compartment="c" charge="-2" initialConcentration="0" hasOnlySubstanceUnits="false" boundaryCondition="false" constant="false" fbc:chemicalFormula="C34H60NO10P"/>
	<species metaid="M_cpd15530_c" id="M_cpd15530_c" name="phosphatidylethanolamine ditetradec-7-enoyl" compartment="c" charge="0" initialConcentration="0" hasOnlySubstanceUnits="false" boundaryCondition="false" constant="false" fbc:chemicalFormula="C33H62NO8P"/>
	<species metaid="M_cpd02113_c" id="M_cpd02113_c" name="dTDP-rhamnose" compartment="c" charge="-2" initialConcentration="0" hasOnlySubstanceUnits="false" boundaryCondition="false" constant="false" fbc:chemicalFormula="C16H24N2O15P2"/>
	<species metaid="M_cpd11636_c" id="M_cpd11636_c" name="Amide" compartment="c" charge="0" initialConcentration="0" hasOnlySubstanceUnits="false" boundaryCondition="false" constant="false" fbc:chemicalFormula="CH2NOR"/>
	<species metaid="M_cpd06559_c" id="M_cpd06559_c" name="alpha-Farnesene" compartment="c" charge="0" initialConcentration="0" hasOnlySubstanceUnits="false" boundaryCondition="false" constant="false" fbc:chemicalFormula="C15H24"/>
	<species metaid="M_cpd14710_c" id="M_cpd14710_c" name="2,6-Dihydroxypseudooxynicotine" compartment="c" charge="1" initialConcentration="0" hasOnlySubstanceUnits="false" boundaryCondition="false" constant="false" fbc:chemicalFormula="C10H15N2O3"/>
	<species metaid="M_cpd01955_c" id="M_cpd01955_c" name="2,6-Dihydroxypyridine" compartment="c" charge="0" initialConcentration="0" hasOnlySubstanceUnits="false" boundaryCondition="false" constant="false" fbc:chemicalFormula="C5H5NO2"/>
	<species metaid="M_cpd14711_c" id="M_cpd14711_c" name="4-Methylaminobutyrate" compartment="c" charge="0" initialConcentration="0" hasOnlySubstanceUnits="false" boundaryCondition="false" constant="false" fbc:chemicalFormula="C5H11NO2"/>
	<species metaid="M_cpd09811_c" id="M_cpd09811_c" name="4-Hydroxymethylsalicylaldehyde" compartment="c" charge="0" initialConcentration="0" hasOnlySubstanceUnits="false" boundaryCondition="false" constant="false" fbc:chemicalFormula="C8H8O3"/>
	<species metaid="M_cpd09812_c" id="M_cpd09812_c" name="4-Hydroxymethylsalicylate" compartment="c" charge="-1" initialConcentration="0" hasOnlySubstanceUnits="false" boundaryCondition="false" constant="false" fbc:chemicalFormula="C8H7O4"/>
	<species metaid="M_cpd00268_e" id="M_cpd00268_e" name="H2S2O3_b" compartment="e" charge="-1" initialConcentration="0" hasOnlySubstanceUnits="false" boundaryCondition="true" constant="false" fbc:chemicalFormula="HO3S2"/>
	<species metaid="M_cpd15319_c" id="M_cpd15319_c" name="1-Acyl-sn-glycero-3-phosphoglycerol tetradecanoyl" compartment="c" charge="-1" initialConcentration="0" hasOnlySubstanceUnits="false" boundaryCondition="false" constant="false" fbc:chemicalFormula="C20H40O9P"/>
	<species metaid="M_cpd03989_c" id="M_cpd03989_c" name="2-Hydroxy-6-oxo-7-methylocta-2,4-dienoate" compartment="c" charge="-1" initialConcentration="0" hasOnlySubstanceUnits="false" boundaryCondition="false" constant="false" fbc:chemicalFormula="C9H11O4"/>
	<species metaid="M_cpd01711_c" id="M_cpd01711_c" name="Isobutyrate" compartment="c" charge="-1" initialConcentration="0" hasOnlySubstanceUnits="false" boundaryCondition="false" constant="false" fbc:chemicalFormula="C4H7O2"/>
	<species metaid="M_cpd12499_c" id="M_cpd12499_c" name="D-Galactosyl-1,4-beta-D-glucosyl-R" compartment="c" charge="0" initialConcentration="0" hasOnlySubstanceUnits="false" boundaryCondition="false" constant="false" fbc:chemicalFormula="C12H21O11R"/>
	<species metaid="M_cpd02902_c" id="M_cpd02902_c" name="D-Galactosyl-1,3-beta-D-galactosyl-1,4-beta-D-glucosyl-R" compartment="c" charge="0" initialConcentration="0" hasOnlySubstanceUnits="false" boundaryCondition="false" constant="false" fbc:chemicalFormula="C18H31O16R"/>
	<species metaid="M_cpd00274_c" id="M_cpd00274_c" name="Citrulline" compartment="c" charge="0" initialConcentration="0" hasOnlySubstanceUnits="false" boundaryCondition="false" constant="false" fbc:chemicalFormula="C6H13N3O3"/>
	<species metaid="M_cpd02631_c" id="M_cpd02631_c" name="DKDI" compartment="c" charge="0" initialConcentration="0" hasOnlySubstanceUnits="false" boundaryCondition="false" constant="false" fbc:chemicalFormula="C6H8O5"/>
	<species metaid="M_cpd16540_c" id="M_cpd16540_c" name="5-Deoxy glucuronic acid" compartment="c" charge="-1" initialConcentration="0" hasOnlySubstanceUnits="false" boundaryCondition="false" constant="false" fbc:chemicalFormula="C6H9O6"/>
	<species metaid="M_cpd15362_c" id="M_cpd15362_c" name="2-tetradec-7-enoyl-sn-glycerol 3-phosphate" compartment="c" charge="-1" initialConcentration="0" hasOnlySubstanceUnits="false" boundaryCondition="false" constant="false" fbc:chemicalFormula="C17H32O7P"/>
	<species metaid="M_cpd00742_c" id="M_cpd00742_c" name="Allophanate" compartment="c" charge="-1" initialConcentration="0" hasOnlySubstanceUnits="false" boundaryCondition="false" constant="false" fbc:chemicalFormula="C2H3N2O3"/>
	<species metaid="M_cpd03835_c" id="M_cpd03835_c" name="Precorrin 8" compartment="c" charge="-7" initialConcentration="0" hasOnlySubstanceUnits="false" boundaryCondition="false" constant="false" fbc:chemicalFormula="C45H53N4O14"/>
	<species metaid="M_cpd03832_c" id="M_cpd03832_c" name="Hydrogenobyrinate" compartment="c" charge="-4" initialConcentration="0" hasOnlySubstanceUnits="false" boundaryCondition="false" constant="false" fbc:chemicalFormula="C45H56N4O14"/>
	<species metaid="M_cpd15585_c" id="M_cpd15585_c" name="beta-Methylglucoside" compartment="c" charge="0" initialConcentration="0" hasOnlySubstanceUnits="false" boundaryCondition="false" constant="false" fbc:chemicalFormula="C7H14O6"/>
	<species metaid="M_cpd01844_c" id="M_cpd01844_c" name="Propionyl phosphate" compartment="c" charge="-2" initialConcentration="0" hasOnlySubstanceUnits="false" boundaryCondition="false" constant="false" fbc:chemicalFormula="C3H5O5P"/>
	<species metaid="M_cpd15604_e" id="M_cpd15604_e" name="Gly-Leu_b" compartment="e" charge="0" initialConcentration="0" hasOnlySubstanceUnits="false" boundaryCondition="true" constant="false" fbc:chemicalFormula="C8H16N2O3"/>
	<species metaid="M_cpd15306_c" id="M_cpd15306_c" name="1,2-Diacyl-sn-glycerol didodecanoyl" compartment="c" charge="0" initialConcentration="0" hasOnlySubstanceUnits="false" boundaryCondition="false" constant="false" fbc:chemicalFormula="C27H52O5"/>
	<species metaid="M_cpd00393_c" id="M_cpd00393_c" name="Folate" compartment="c" charge="-2" initialConcentration="0" hasOnlySubstanceUnits="false" boundaryCondition="false" constant="false" fbc:chemicalFormula="C19H17N7O6"/>
	<species metaid="M_cpd15087_c" id="M_cpd15087_c" name="Pelargonidin 3-glucoside 5-caffeoylglucoside" compartment="c" charge="0" initialConcentration="0" hasOnlySubstanceUnits="false" boundaryCondition="false" constant="false" fbc:chemicalFormula="C36H36O18"/>
	<species metaid="M_cpd03048_c" id="M_cpd03048_c" name="Isethionate" compartment="c" charge="-1" initialConcentration="0" hasOnlySubstanceUnits="false" boundaryCondition="false" constant="false" fbc:chemicalFormula="C2H5O4S"/>
	<species metaid="M_cpd11498_c" id="M_cpd11498_c" name="4-methyl-trans-hex-2-enoyl-ACP" compartment="c" charge="-1" initialConcentration="0" hasOnlySubstanceUnits="false" boundaryCondition="false" constant="false" fbc:chemicalFormula="C18H31N2O8PRS"/>
	<species metaid="M_cpd00412_c" id="M_cpd00412_c" name="Deoxyuridine" compartment="c" charge="0" initialConcentration="0" hasOnlySubstanceUnits="false" boundaryCondition="false" constant="false" fbc:chemicalFormula="C9H12N2O5"/>
	<species metaid="M_cpd02662_c" id="M_cpd02662_c" name="Malyl-CoA" compartment="c" charge="-5" initialConcentration="0" hasOnlySubstanceUnits="false" boundaryCondition="false" constant="false" fbc:chemicalFormula="C25H35N7O20P3S"/>
	<species metaid="M_cpd11590_c" id="M_cpd11590_c" name="met-L-ala-L" compartment="c" charge="-1" initialConcentration="0" hasOnlySubstanceUnits="false" boundaryCondition="false" constant="false" fbc:chemicalFormula="C8H15N2O3S"/>
	<species metaid="M_cpd04810_c" id="M_cpd04810_c" name="5-FU" compartment="c" charge="-1" initialConcentration="0" hasOnlySubstanceUnits="false" boundaryCondition="false" constant="false" fbc:chemicalFormula="C4H2FN2O2"/>
	<species metaid="M_cpd16438_c" id="M_cpd16438_c" name="5-Fluorouridine monophosphate" compartment="c" charge="-2" initialConcentration="0" hasOnlySubstanceUnits="false" boundaryCondition="false" constant="false" fbc:chemicalFormula="C9H10FN2O9P"/>
	<species metaid="M_cpd11551_c" id="M_cpd11551_c" name="6-methyl-3-hydroxy-heptanoyl-ACP" compartment="c" charge="-1" initialConcentration="0" hasOnlySubstanceUnits="false" boundaryCondition="false" constant="false" fbc:chemicalFormula="C19H35N2O9PRS"/>
	<species metaid="M_cpd11520_c" id="M_cpd11520_c" name="isovaleryl-ACP" compartment="c" charge="-2" initialConcentration="0" hasOnlySubstanceUnits="false" boundaryCondition="false" constant="false" fbc:chemicalFormula="C16H29N2O8PRS"/>
	<species metaid="M_cpd03245_c" id="M_cpd03245_c" name="Glycodeoxycholate" compartment="c" charge="-1" initialConcentration="0" hasOnlySubstanceUnits="false" boundaryCondition="false" constant="false" fbc:chemicalFormula="C26H42NO5"/>
	<species metaid="M_cpd06713_c" id="M_cpd06713_c" name="6-Ketoxycyclohex-1-ene-1-carboxyl-CoA" compartment="c" charge="-4" initialConcentration="0" hasOnlySubstanceUnits="false" boundaryCondition="false" constant="false" fbc:chemicalFormula="C28H38N7O18P3S"/>
	<species metaid="M_cpd04103_c" id="M_cpd04103_c" name="3-Hydroxypimelyl-CoA" compartment="c" charge="-5" initialConcentration="0" hasOnlySubstanceUnits="false" boundaryCondition="false" constant="false" fbc:chemicalFormula="C28H41N7O20P3S"/>
	<species metaid="M_cpd00007_e" id="M_cpd00007_e" name="O2_b" compartment="e" charge="0" initialConcentration="0" hasOnlySubstanceUnits="false" boundaryCondition="true" constant="false" fbc:chemicalFormula="O2"/>
	<species metaid="M_cpd02229_c" id="M_cpd02229_c" name="Bactoprenyl diphosphate" compartment="c" charge="-2" initialConcentration="0" hasOnlySubstanceUnits="false" boundaryCondition="false" constant="false" fbc:chemicalFormula="C55H90O7P2"/>
	<species metaid="M_cpd11556_c" id="M_cpd11556_c" name="8-methyl-trans-non-2-enoyl-ACP" compartment="c" charge="-1" initialConcentration="0" hasOnlySubstanceUnits="false" boundaryCondition="false" constant="false" fbc:chemicalFormula="C21H37N2O8PRS"/>
	<species metaid="M_cpd11557_c" id="M_cpd11557_c" name="8-methyl-nonanoyl-ACP" compartment="c" charge="-1" initialConcentration="0" hasOnlySubstanceUnits="false" boundaryCondition="false" constant="false" fbc:chemicalFormula="C21H39N2O8PRS"/>
	<species metaid="M_cpd00520_c" id="M_cpd00520_c" name="2-Dehydro-3-deoxy-L-pentonate" compartment="c" charge="-1" initialConcentration="0" hasOnlySubstanceUnits="false" boundaryCondition="false" constant="false" fbc:chemicalFormula="C5H7O5"/>
	<species metaid="M_cpd11296_c" id="M_cpd11296_c" name="2-Hydroxy-3-keto-5-methylthiopentenyl-1-phosphate" compartment="c" charge="-2" initialConcentration="0" hasOnlySubstanceUnits="false" boundaryCondition="false" constant="false" fbc:chemicalFormula="C6H9O6PS"/>
	<species metaid="M_cpd03496_c" id="M_cpd03496_c" name="Undecaprenyl-diphospho-N-acetylmuramoyl-(N-acetylglucosamine)-L-alanyl-D-glutaminyl-meso-2,6-diaminopimeloyl-D-alanyl-D-alanine" compartment="c" charge="-3" initialConcentration="0" hasOnlySubstanceUnits="false" boundaryCondition="false" constant="false" fbc:chemicalFormula="C95H154N9O27P2"/>
	<species metaid="M_cpd15534_c" id="M_cpd15534_c" name="phosphatidylethanolamine dioctadec-11-enoyl" compartment="c" charge="0" initialConcentration="0" hasOnlySubstanceUnits="false" boundaryCondition="false" constant="false" fbc:chemicalFormula="C41H78NO8P"/>
	<species metaid="M_cpd02968_c" id="M_cpd02968_c" name="UDP-N-acetylmuramoyl-L-alanyl-D-glutamyl-6-carboxy-L-lysyl-D-alanyl- D-alanine" compartment="c" charge="-4" initialConcentration="0" hasOnlySubstanceUnits="false" boundaryCondition="false" constant="false" fbc:chemicalFormula="C41H61N9O28P2"/>
	<species metaid="M_cpd15131_c" id="M_cpd15131_c" name="Isopentenyl-ADP" compartment="c" charge="-2" initialConcentration="0" hasOnlySubstanceUnits="false" boundaryCondition="false" constant="false" fbc:chemicalFormula="C15H21N5O10P2"/>
	<species metaid="M_cpd15666_c" id="M_cpd15666_c" name="Peptidoglycan polymer (n-1 subunits)" compartment="c" charge="-2" initialConcentration="0" hasOnlySubstanceUnits="false" boundaryCondition="false" constant="false" fbc:chemicalFormula="C40H63N8O21R"/>
	<species metaid="M_cpd15665_c" id="M_cpd15665_c" name="Peptidoglycan polymer (n subunits)" compartment="c" charge="-4" initialConcentration="0" hasOnlySubstanceUnits="false" boundaryCondition="false" constant="false" fbc:chemicalFormula="C80H125N16O42R"/>
	<species metaid="M_cpd00945_c" id="M_cpd00945_c" name="2-Dehydro-3-deoxy-D-galactonate 6-phosphate" compartment="c" charge="-3" initialConcentration="0" hasOnlySubstanceUnits="false" boundaryCondition="false" constant="false" fbc:chemicalFormula="C6H8O9P"/>
	<species metaid="M_cpd00170_c" id="M_cpd00170_c" name="Gluconolactone" compartment="c" charge="0" initialConcentration="0" hasOnlySubstanceUnits="false" boundaryCondition="false" constant="false" fbc:chemicalFormula="C6H10O6"/>
	<species metaid="M_cpd00222_c" id="M_cpd00222_c" name="GLCN" compartment="c" charge="-1" initialConcentration="0" hasOnlySubstanceUnits="false" boundaryCondition="false" constant="false" fbc:chemicalFormula="C6H11O7"/>
	<species metaid="M_cpd08238_c" id="M_cpd08238_c" name="(S)-(-)-Citronellal" compartment="c" charge="0" initialConcentration="0" hasOnlySubstanceUnits="false" boundaryCondition="false" constant="false" fbc:chemicalFormula="C10H18O"/>
	<species metaid="M_cpd11592_e" id="M_cpd11592_e" name="gly-glu-L_b" compartment="e" charge="-1" initialConcentration="0" hasOnlySubstanceUnits="false" boundaryCondition="true" constant="false" fbc:chemicalFormula="C7H11N2O5"/>
	<species metaid="M_cpd15340_c" id="M_cpd15340_c" name="2-Acyl-sn-glycero-3-phosphoethanolamine hexadec-9-enoyl" compartment="c" charge="0" initialConcentration="0" hasOnlySubstanceUnits="false" boundaryCondition="false" constant="false" fbc:chemicalFormula="C21H42NO7P"/>
	<species metaid="M_cpd00475_c" id="M_cpd00475_c" name="Ribose 1-phosphate" compartment="c" charge="-2" initialConcentration="0" hasOnlySubstanceUnits="false" boundaryCondition="false" constant="false" fbc:chemicalFormula="C5H9O8P"/>
	<species metaid="M_cpd15066_c" id="M_cpd15066_c" name="Cyanidin 3-O-beta-D-glucoside 5-O-(6-coumaroyl-beta-D-glucoside)" compartment="c" charge="0" initialConcentration="0" hasOnlySubstanceUnits="false" boundaryCondition="false" constant="false" fbc:chemicalFormula="C36H36O18"/>
	<species metaid="M_cpd00097_c" id="M_cpd00097_c" name="Pyrroloquinoline-quinone" compartment="c" charge="-3" initialConcentration="0" hasOnlySubstanceUnits="false" boundaryCondition="false" constant="false" fbc:chemicalFormula="C14H3N2O8"/>
	<species metaid="M_cpd00986_c" id="M_cpd00986_c" name="PQQH2" compartment="c" charge="-3" initialConcentration="0" hasOnlySubstanceUnits="false" boundaryCondition="false" constant="false" fbc:chemicalFormula="C14H5N2O8"/>
	<species metaid="M_cpd01092_c" id="M_cpd01092_c" name="Allantoin" compartment="c" charge="-2" initialConcentration="0" hasOnlySubstanceUnits="false" boundaryCondition="false" constant="false" fbc:chemicalFormula="C4H4N4O3"/>
	<species metaid="M_cpd11587_e" id="M_cpd11587_e" name="Ala-Gln_b" compartment="e" charge="0" initialConcentration="0" hasOnlySubstanceUnits="false" boundaryCondition="true" constant="false" fbc:chemicalFormula="C8H15N3O4"/>
	<species metaid="M_cpd11473_c" id="M_cpd11473_c" name="(2E)-Hexenoyl-[acp]" compartment="c" charge="-1" initialConcentration="0" hasOnlySubstanceUnits="false" boundaryCondition="false" constant="false" fbc:chemicalFormula="C17H29N2O8PRS"/>
	<species metaid="M_cpd12640_c" id="M_cpd12640_c" name="GM1" compartment="c" charge="-1" initialConcentration="0" hasOnlySubstanceUnits="false" boundaryCondition="false" constant="false" fbc:chemicalFormula="C56H95N3O31R"/>
	<species metaid="M_cpd01504_c" id="M_cpd01504_c" name="3-Aminopropanal" compartment="c" charge="1" initialConcentration="0" hasOnlySubstanceUnits="false" boundaryCondition="false" constant="false" fbc:chemicalFormula="C3H8NO"/>
	<species metaid="M_cpd04098_c" id="M_cpd04098_c" name="Arsenite" compartment="c" charge="-1" initialConcentration="0" hasOnlySubstanceUnits="false" boundaryCondition="false" constant="false" fbc:chemicalFormula="H2AsO3"/>
	<species metaid="M_cpd04098_e" id="M_cpd04098_e" name="Arsenite_b" compartment="e" charge="-1" initialConcentration="0" hasOnlySubstanceUnits="false" boundaryCondition="true" constant="false" fbc:chemicalFormula="H2AsO3"/>
	<species metaid="M_cpd15326_c" id="M_cpd15326_c" name="1-hexadec-9-enoyl-sn-glycerol 3-phosphate" compartment="c" charge="-1" initialConcentration="0" hasOnlySubstanceUnits="false" boundaryCondition="false" constant="false" fbc:chemicalFormula="C19H36O7P"/>
	<species metaid="M_cpd02135_c" id="M_cpd02135_c" name="4-Nitrophenyl phosphate" compartment="c" charge="-2" initialConcentration="0" hasOnlySubstanceUnits="false" boundaryCondition="false" constant="false" fbc:chemicalFormula="C6H4NO6P"/>
	<species metaid="M_cpd00646_c" id="M_cpd00646_c" name="PNP" compartment="c" charge="0" initialConcentration="0" hasOnlySubstanceUnits="false" boundaryCondition="false" constant="false" fbc:chemicalFormula="C6H5NO3"/>
	<species metaid="M_cpd00132_c" id="M_cpd00132_c" name="L-Asparagine" compartment="c" charge="0" initialConcentration="0" hasOnlySubstanceUnits="false" boundaryCondition="false" constant="false" fbc:chemicalFormula="C4H8N2O3"/>
	<species metaid="M_cpd03583_c" id="M_cpd03583_c" name="D-arabino-6-Phospho-hex-3-ulose" compartment="c" charge="-2" initialConcentration="0" hasOnlySubstanceUnits="false" boundaryCondition="false" constant="false" fbc:chemicalFormula="C6H11O9P"/>
	<species metaid="M_cpd15695_c" id="M_cpd15695_c" name="Diisoheptadecanoylphosphatidylethanolamine" compartment="c" charge="0" initialConcentration="0" hasOnlySubstanceUnits="false" boundaryCondition="false" constant="false" fbc:chemicalFormula="C39H78NO8P"/>
	<species metaid="M_cpd11590_e" id="M_cpd11590_e" name="met-L-ala-L_b" compartment="e" charge="-1" initialConcentration="0" hasOnlySubstanceUnits="false" boundaryCondition="true" constant="false" fbc:chemicalFormula="C8H15N2O3S"/>
	<species metaid="M_cpd00127_c" id="M_cpd00127_c" name="Phenol" compartment="c" charge="0" initialConcentration="0" hasOnlySubstanceUnits="false" boundaryCondition="false" constant="false" fbc:chemicalFormula="C6H6O"/>
	<species metaid="M_cpd03047_c" id="M_cpd03047_c" name="Taurocholate" compartment="c" charge="-1" initialConcentration="0" hasOnlySubstanceUnits="false" boundaryCondition="false" constant="false" fbc:chemicalFormula="C26H44NO7S"/>
	<species metaid="M_cpd11581_e" id="M_cpd11581_e" name="gly-asn-L_b" compartment="e" charge="0" initialConcentration="0" hasOnlySubstanceUnits="false" boundaryCondition="true" constant="false" fbc:chemicalFormula="C6H11N3O4"/>
	<species metaid="M_cpd11581_c" id="M_cpd11581_c" name="gly-asn-L" compartment="c" charge="0" initialConcentration="0" hasOnlySubstanceUnits="false" boundaryCondition="false" constant="false" fbc:chemicalFormula="C6H11N3O4"/>
	<species metaid="M_cpd02039_c" id="M_cpd02039_c" name="1-Aminopropan-2-ol" compartment="c" charge="1" initialConcentration="0" hasOnlySubstanceUnits="false" boundaryCondition="false" constant="false" fbc:chemicalFormula="C3H10NO"/>
	<species metaid="M_cpd11505_c" id="M_cpd11505_c" name="8-methyl-3-hydroxy-decanoyl-ACP" compartment="c" charge="-1" initialConcentration="0" hasOnlySubstanceUnits="false" boundaryCondition="false" constant="false" fbc:chemicalFormula="C22H41N2O9PRS"/>
	<species metaid="M_cpd00831_c" id="M_cpd00831_c" name="L-Rhamnulose 1-phosphate" compartment="c" charge="-2" initialConcentration="0" hasOnlySubstanceUnits="false" boundaryCondition="false" constant="false" fbc:chemicalFormula="C6H11O8P"/>
	<species metaid="M_cpd00334_c" id="M_cpd00334_c" name="L-Lactaldehyde" compartment="c" charge="0" initialConcentration="0" hasOnlySubstanceUnits="false" boundaryCondition="false" constant="false" fbc:chemicalFormula="C3H6O2"/>
	<species metaid="M_cpd11497_c" id="M_cpd11497_c" name="4-methyl-3-hydroxy-hexanoyl-ACP" compartment="c" charge="-1" initialConcentration="0" hasOnlySubstanceUnits="false" boundaryCondition="false" constant="false" fbc:chemicalFormula="C18H33N2O9PRS"/>
	<species metaid="M_cpd00782_c" id="M_cpd00782_c" name="Pimeloyl-CoA" compartment="c" charge="-5" initialConcentration="0" hasOnlySubstanceUnits="false" boundaryCondition="false" constant="false" fbc:chemicalFormula="C28H41N7O19P3S"/>
	<species metaid="M_cpd00649_c" id="M_cpd00649_c" name="Coenzyme F420" compartment="c" charge="-4" initialConcentration="0" hasOnlySubstanceUnits="false" boundaryCondition="false" constant="false" fbc:chemicalFormula="C29H32N5O18P"/>
	<species metaid="M_cpd02679_c" id="M_cpd02679_c" name="5,10-Methylenetetrahydromethanopterin" compartment="c" charge="-3" initialConcentration="0" hasOnlySubstanceUnits="false" boundaryCondition="false" constant="false" fbc:chemicalFormula="C31H42N6O16P"/>
	<species metaid="M_cpd00792_c" id="M_cpd00792_c" name="Reduced coenzyme F420" compartment="c" charge="-4" initialConcentration="0" hasOnlySubstanceUnits="false" boundaryCondition="false" constant="false" fbc:chemicalFormula="C29H34N5O18P"/>
	<species metaid="M_cpd02655_c" id="M_cpd02655_c" name="5,10-Methenyltetrahydromethanopterin" compartment="c" charge="-2" initialConcentration="0" hasOnlySubstanceUnits="false" boundaryCondition="false" constant="false" fbc:chemicalFormula="C31H41N6O16P"/>
	<species metaid="M_cpd15538_c" id="M_cpd15538_c" name="Phosphatidylglycerol dihexadecanoyl" compartment="c" charge="-1" initialConcentration="0" hasOnlySubstanceUnits="false" boundaryCondition="false" constant="false" fbc:chemicalFormula="C38H74O10P"/>
	<species metaid="M_cpd02724_c" id="M_cpd02724_c" name="N-Succinyl-L-2-amino-6-oxopimelate" compartment="c" charge="-3" initialConcentration="0" hasOnlySubstanceUnits="false" boundaryCondition="false" constant="false" fbc:chemicalFormula="C11H12NO8"/>
	<species metaid="M_cpd15541_c" id="M_cpd15541_c" name="Phosphatidylglycerol dioctadec-11-enoyl" compartment="c" charge="-1" initialConcentration="0" hasOnlySubstanceUnits="false" boundaryCondition="false" constant="false" fbc:chemicalFormula="C42H78O10P"/>
	<species metaid="M_cpd03306_c" id="M_cpd03306_c" name="3,4-Dihydroxyphenylethyleneglycol" compartment="c" charge="0" initialConcentration="0" hasOnlySubstanceUnits="false" boundaryCondition="false" constant="false" fbc:chemicalFormula="C8H10O4"/>
	<species metaid="M_cpd03307_c" id="M_cpd03307_c" name="3,4-Dihydroxymandelaldehyde" compartment="c" charge="0" initialConcentration="0" hasOnlySubstanceUnits="false" boundaryCondition="false" constant="false" fbc:chemicalFormula="C8H8O4"/>
	<species metaid="M_cpd12072_c" id="M_cpd12072_c" name="Protein dithiol" compartment="c" charge="0" initialConcentration="0" hasOnlySubstanceUnits="false" boundaryCondition="false" constant="false" fbc:chemicalFormula="C7H11N3O3R2S2"/>
	<species metaid="M_cpd12139_c" id="M_cpd12139_c" name="Protein disulfide" compartment="c" charge="0" initialConcentration="0" hasOnlySubstanceUnits="false" boundaryCondition="false" constant="false" fbc:chemicalFormula="C7H9N3O3R2S2"/>
	<species metaid="M_cpd11584_e" id="M_cpd11584_e" name="Ala-His_b" compartment="e" charge="0" initialConcentration="0" hasOnlySubstanceUnits="false" boundaryCondition="true" constant="false" fbc:chemicalFormula="C9H14N4O3"/>
	<species metaid="M_cpd15725_c" id="M_cpd15725_c" name="Diisopentadecanoylphosphatidylglycerol" compartment="c" charge="-1" initialConcentration="0" hasOnlySubstanceUnits="false" boundaryCondition="false" constant="false" fbc:chemicalFormula="C36H70O10P"/>
	<species metaid="M_cpd00341_c" id="M_cpd00341_c" name="N-Carbamoylputrescine" compartment="c" charge="1" initialConcentration="0" hasOnlySubstanceUnits="false" boundaryCondition="false" constant="false" fbc:chemicalFormula="C5H14N3O"/>
	<species metaid="M_cpd11572_c" id="M_cpd11572_c" name="trans-Octodec-2-enoyl-ACP" compartment="c" charge="-1" initialConcentration="0" hasOnlySubstanceUnits="false" boundaryCondition="false" constant="false" fbc:chemicalFormula="C29H53N2O8PRS"/>
	<species metaid="M_cpd01877_c" id="M_cpd01877_c" name="3,4-Dihydroxypyridine" compartment="c" charge="0" initialConcentration="0" hasOnlySubstanceUnits="false" boundaryCondition="false" constant="false" fbc:chemicalFormula="C5H5NO2"/>
	<species metaid="M_cpd02715_c" id="M_cpd02715_c" name="3-(3,4-Dihydroxypyridin-1-yl)-L-alanine" compartment="c" charge="0" initialConcentration="0" hasOnlySubstanceUnits="false" boundaryCondition="false" constant="false" fbc:chemicalFormula="C8H10N2O4"/>
	<species metaid="M_cpd15324_c" id="M_cpd15324_c" name="1-Acyl-sn-glycero-3-phosphoglycerol octadec-11-enoyl" compartment="c" charge="-1" initialConcentration="0" hasOnlySubstanceUnits="false" boundaryCondition="false" constant="false" fbc:chemicalFormula="C24H46O9P"/>
	<species metaid="M_cpd03830_c" id="M_cpd03830_c" name="ADP-D-glycero-D-manno-heptose" compartment="c" charge="-2" initialConcentration="0" hasOnlySubstanceUnits="false" boundaryCondition="false" constant="false" fbc:chemicalFormula="C17H25N5O16P2"/>
	<species metaid="M_cpd02345_c" id="M_cpd02345_c" name="L-Glutamate1-semialdehyde" compartment="c" charge="0" initialConcentration="0" hasOnlySubstanceUnits="false" boundaryCondition="false" constant="false" fbc:chemicalFormula="C5H9NO3"/>
	<species metaid="M_cpd15703_c" id="M_cpd15703_c" name="1,2-Diisotetradecanoyl-sn-glycerol" compartment="c" charge="0" initialConcentration="0" hasOnlySubstanceUnits="false" boundaryCondition="false" constant="false" fbc:chemicalFormula="C31H60O5"/>
	<species metaid="M_cpd15331_c" id="M_cpd15331_c" name="1-tetradecanoyl-sn-glycerol 3-phosphate" compartment="c" charge="-2" initialConcentration="0" hasOnlySubstanceUnits="false" boundaryCondition="false" constant="false" fbc:chemicalFormula="C17H33O7P"/>
	<species metaid="M_cpd01476_c" id="M_cpd01476_c" name="Protoporphyrin" compartment="c" charge="-2" initialConcentration="0" hasOnlySubstanceUnits="false" boundaryCondition="false" constant="false" fbc:chemicalFormula="C34H32N4O4"/>
	<species metaid="M_cpd02616_c" id="M_cpd02616_c" name="dTDP-4-amino-4,6-dideoxy-D-glucose" compartment="c" charge="-1" initialConcentration="0" hasOnlySubstanceUnits="false" boundaryCondition="false" constant="false" fbc:chemicalFormula="C16H26N3O14P2"/>
	<species metaid="M_cpd08707_c" id="M_cpd08707_c" name="dTDP-3-oxo-4,6-dideoxy-D-glucose" compartment="c" charge="-2" initialConcentration="0" hasOnlySubstanceUnits="false" boundaryCondition="false" constant="false" fbc:chemicalFormula="C16H22N2O14P2"/>
	<species metaid="M_cpd03280_c" id="M_cpd03280_c" name="5-Ureido-4-imidazole carboxylate" compartment="c" charge="-1" initialConcentration="0" hasOnlySubstanceUnits="false" boundaryCondition="false" constant="false" fbc:chemicalFormula="C5H5N4O3"/>
	<species metaid="M_cpd03281_c" id="M_cpd03281_c" name="5-Amino-4-imidazole carboxylate" compartment="c" charge="-1" initialConcentration="0" hasOnlySubstanceUnits="false" boundaryCondition="false" constant="false" fbc:chemicalFormula="C4H4N3O2"/>
	<species metaid="M_cpd11509_c" id="M_cpd11509_c" name="10-methyl-3-hydroxy-dodecanoyl-ACP" compartment="c" charge="-1" initialConcentration="0" hasOnlySubstanceUnits="false" boundaryCondition="false" constant="false" fbc:chemicalFormula="C24H45N2O9PRS"/>
	<species metaid="M_cpd15522_c" id="M_cpd15522_c" name="1,2-ditetradecanoyl-sn-glycerol 3-phosphate" compartment="c" charge="-1" initialConcentration="0" hasOnlySubstanceUnits="false" boundaryCondition="false" constant="false" fbc:chemicalFormula="C31H60O8P"/>
	<species metaid="M_cpd11562_c" id="M_cpd11562_c" name="12-methyl-3-oxo-tridecanoyl-ACP" compartment="c" charge="-1" initialConcentration="0" hasOnlySubstanceUnits="false" boundaryCondition="false" constant="false" fbc:chemicalFormula="C25H45N2O9PRS"/>
	<species metaid="M_cpd11563_c" id="M_cpd11563_c" name="12-methyl-3-hydroxy-tridecanoyl-ACP" compartment="c" charge="-1" initialConcentration="0" hasOnlySubstanceUnits="false" boundaryCondition="false" constant="false" fbc:chemicalFormula="C25H47N2O9PRS"/>
	<species metaid="M_cpd02182_c" id="M_cpd02182_c" name="(R)-S-Lactoylglutathione" compartment="c" charge="-1" initialConcentration="0" hasOnlySubstanceUnits="false" boundaryCondition="false" constant="false" fbc:chemicalFormula="C13H20N3O8S"/>
	<species metaid="M_cpd00221_c" id="M_cpd00221_c" name="D-Lactate" compartment="c" charge="-1" initialConcentration="0" hasOnlySubstanceUnits="false" boundaryCondition="false" constant="false" fbc:chemicalFormula="C3H5O3"/>
	<species metaid="M_cpd02720_c" id="M_cpd02720_c" name="5-Amino-6--5-phosphoribitylaminouracil" compartment="c" charge="-2" initialConcentration="0" hasOnlySubstanceUnits="false" boundaryCondition="false" constant="false" fbc:chemicalFormula="C9H15N4O9P"/>
	<species metaid="M_cpd00150_c" id="M_cpd00150_c" name="HCN" compartment="c" charge="0" initialConcentration="0" hasOnlySubstanceUnits="false" boundaryCondition="false" constant="false" fbc:chemicalFormula="CHN"/>
	<species metaid="M_cpd01211_c" id="M_cpd01211_c" name="Thiocyanate" compartment="c" charge="0" initialConcentration="0" hasOnlySubstanceUnits="false" boundaryCondition="false" constant="false" fbc:chemicalFormula="CHNS"/>
	<species metaid="M_cpd15347_c" id="M_cpd15347_c" name="2-Acyl-sn-glycero-3-phosphoglycerol hexadec-9-enoyl" compartment="c" charge="-1" initialConcentration="0" hasOnlySubstanceUnits="false" boundaryCondition="false" constant="false" fbc:chemicalFormula="C22H42O9P"/>
	<species metaid="M_cpd15274_c" id="M_cpd15274_c" name="Octadecenoyl-CoA" compartment="c" charge="-3" initialConcentration="0" hasOnlySubstanceUnits="false" boundaryCondition="false" constant="false" fbc:chemicalFormula="C39H65N7O17P3S"/>
	<species metaid="M_cpd11523_c" id="M_cpd11523_c" name="5-methyl-trans-hex-2-enoyl-ACP" compartment="c" charge="-1" initialConcentration="0" hasOnlySubstanceUnits="false" boundaryCondition="false" constant="false" fbc:chemicalFormula="C18H31N2O8PRS"/>
	<species metaid="M_cpd02782_c" id="M_cpd02782_c" name="UDP-N-acetyl-D-glucosaminouronate" compartment="c" charge="-3" initialConcentration="0" hasOnlySubstanceUnits="false" boundaryCondition="false" constant="false" fbc:chemicalFormula="C17H22N3O18P2"/>
	<species metaid="M_cpd09739_c" id="M_cpd09739_c" name="UDP-N-acetyl-D-galactosaminuronic acid" compartment="c" charge="-3" initialConcentration="0" hasOnlySubstanceUnits="false" boundaryCondition="false" constant="false" fbc:chemicalFormula="C17H22N3O18P2"/>
	<species metaid="M_cpd00919_c" id="M_cpd00919_c" name="Homocitrate" compartment="c" charge="-3" initialConcentration="0" hasOnlySubstanceUnits="false" boundaryCondition="false" constant="false" fbc:chemicalFormula="C7H7O7"/>
	<species metaid="M_cpd15307_c" id="M_cpd15307_c" name="1,2-Diacyl-sn-glycerol ditetradecanoyl" compartment="c" charge="0" initialConcentration="0" hasOnlySubstanceUnits="false" boundaryCondition="false" constant="false" fbc:chemicalFormula="C31H60O5"/>
	<species metaid="M_cpd01644_c" id="M_cpd01644_c" name="2-Hydroxymuconate" compartment="c" charge="-2" initialConcentration="0" hasOnlySubstanceUnits="false" boundaryCondition="false" constant="false" fbc:chemicalFormula="C6H4O5"/>
	<species metaid="M_cpd02183_c" id="M_cpd02183_c" name="4-Oxalocrotonate" compartment="c" charge="-2" initialConcentration="0" hasOnlySubstanceUnits="false" boundaryCondition="false" constant="false" fbc:chemicalFormula="C6H4O5"/>
	<species metaid="M_cpd03158_c" id="M_cpd03158_c" name="Nicotianamine" compartment="c" charge="0" initialConcentration="0" hasOnlySubstanceUnits="false" boundaryCondition="false" constant="false" fbc:chemicalFormula="C12H21N3O6"/>
	<species metaid="M_cpd06227_c" id="M_cpd06227_c" name="THF-L-glutamate" compartment="c" charge="-4" initialConcentration="0" hasOnlySubstanceUnits="false" boundaryCondition="false" constant="false" fbc:chemicalFormula="C29H33N9O12"/>
	<species metaid="M_cpd15494_c" id="M_cpd15494_c" name="Maltoheptaose" compartment="c" charge="0" initialConcentration="0" hasOnlySubstanceUnits="false" boundaryCondition="false" constant="false" fbc:chemicalFormula="C42H72O36"/>
	<species metaid="M_cpd02698_c" id="M_cpd02698_c" name="N-Succinyl-L-2,6-diaminopimelate" compartment="c" charge="-2" initialConcentration="0" hasOnlySubstanceUnits="false" boundaryCondition="false" constant="false" fbc:chemicalFormula="C11H16N2O7"/>
	<species metaid="M_cpd00011_e" id="M_cpd00011_e" name="CO2_b" compartment="e" charge="0" initialConcentration="0" hasOnlySubstanceUnits="false" boundaryCondition="true" constant="false" fbc:chemicalFormula="CO2"/>
	<species metaid="M_cpd03861_c" id="M_cpd03861_c" name="L-Xylulose 1-phosphate" compartment="c" charge="-2" initialConcentration="0" hasOnlySubstanceUnits="false" boundaryCondition="false" constant="false" fbc:chemicalFormula="C5H9O8P"/>
	<species metaid="M_cpd03445_c" id="M_cpd03445_c" name="2-Octaprenyl-6-hydroxyphenol" compartment="c" charge="0" initialConcentration="0" hasOnlySubstanceUnits="false" boundaryCondition="false" constant="false" fbc:chemicalFormula="C46H70O2"/>
	<species metaid="M_cpd03446_c" id="M_cpd03446_c" name="2-Octaprenyl-6-methoxyphenol" compartment="c" charge="0" initialConcentration="0" hasOnlySubstanceUnits="false" boundaryCondition="false" constant="false" fbc:chemicalFormula="C47H72O2"/>
	<species metaid="M_cpd03606_c" id="M_cpd03606_c" name="2-Oxo-3-hydroxy-4-phosphobutanoate" compartment="c" charge="-3" initialConcentration="0" hasOnlySubstanceUnits="false" boundaryCondition="false" constant="false" fbc:chemicalFormula="C4H4O8P"/>
	<species metaid="M_cpd15310_c" id="M_cpd15310_c" name="1,2-Diacyl-sn-glycerol dihexadec-9-enoyl" compartment="c" charge="0" initialConcentration="0" hasOnlySubstanceUnits="false" boundaryCondition="false" constant="false" fbc:chemicalFormula="C35H64O5"/>
	<species metaid="M_cpd00428_c" id="M_cpd00428_c" name="2-Oxopropanal" compartment="c" charge="0" initialConcentration="0" hasOnlySubstanceUnits="false" boundaryCondition="false" constant="false" fbc:chemicalFormula="C3H4O2"/>
	<species metaid="M_cpd01882_c" id="M_cpd01882_c" name="Isovaleryl-CoA" compartment="c" charge="-4" initialConcentration="0" hasOnlySubstanceUnits="false" boundaryCondition="false" constant="false" fbc:chemicalFormula="C26H40N7O17P3S"/>
	<species metaid="M_cpd03561_c" id="M_cpd03561_c" name="2-Hydroxybutyrate" compartment="c" charge="-1" initialConcentration="0" hasOnlySubstanceUnits="false" boundaryCondition="false" constant="false" fbc:chemicalFormula="C4H7O3"/>
	<species metaid="M_cpd15794_c" id="M_cpd15794_c" name="Isoheptadecanoylcardiolipin (B. subtilis)" compartment="c" charge="-2" initialConcentration="0" hasOnlySubstanceUnits="false" boundaryCondition="false" constant="false" fbc:chemicalFormula="C77H148O17P2"/>
	<species metaid="M_cpd00557_c" id="M_cpd00557_c" name="Siroheme" compartment="c" charge="-8" initialConcentration="0" hasOnlySubstanceUnits="false" boundaryCondition="false" constant="false" fbc:chemicalFormula="C42H36FeN4O16"/>
	<species metaid="M_cpd11416_c" id="M_cpd11416_c" name="Biomass" compartment="c" charge="0" initialConcentration="0" hasOnlySubstanceUnits="false" boundaryCondition="false" constant="false" fbc:chemicalFormula=""/>
	<species metaid="M_cpd15795_c" id="M_cpd15795_c" name="Anteisoheptadecanoylcardiolipin (B. subtilis)" compartment="c" charge="-2" initialConcentration="0" hasOnlySubstanceUnits="false" boundaryCondition="false" constant="false" fbc:chemicalFormula="C77H148O17P2"/>
	<species metaid="M_cpd15432_c" id="M_cpd15432_c" name="core oligosaccharide lipid A" compartment="c" charge="-8" initialConcentration="0" hasOnlySubstanceUnits="false" boundaryCondition="false" constant="false" fbc:chemicalFormula="C176H306N2O100P4"/>
	<species metaid="M_cpd00063_c" id="M_cpd00063_c" name="Ca2+" compartment="c" charge="2" initialConcentration="0" hasOnlySubstanceUnits="false" boundaryCondition="false" constant="false" fbc:chemicalFormula="Ca"/>
	<species metaid="M_cpd00030_c" id="M_cpd00030_c" name="Mn2+" compartment="c" charge="0" initialConcentration="0" hasOnlySubstanceUnits="false" boundaryCondition="false" constant="false" fbc:chemicalFormula="Mn"/>
	<species metaid="M_cpd12370_c" id="M_cpd12370_c" name="apo-ACP" compartment="c" charge="0" initialConcentration="0" hasOnlySubstanceUnits="false" boundaryCondition="false" constant="false" fbc:chemicalFormula="HOR"/>
	<species metaid="M_cpd15793_c" id="M_cpd15793_c" name="Stearoylcardiolipin (B. subtilis)" compartment="c" charge="-2" initialConcentration="0" hasOnlySubstanceUnits="false" boundaryCondition="false" constant="false" fbc:chemicalFormula="C81H156O17P2"/>
	<species metaid="M_cpd00065_e" id="M_cpd00065_e" name="L-Tryptophan_b" compartment="e" charge="0" initialConcentration="0" hasOnlySubstanceUnits="false" boundaryCondition="true" constant="false" fbc:chemicalFormula="C11H12N2O2"/>
	<species metaid="M_cpd00132_e" id="M_cpd00132_e" name="L-Asparagine_b" compartment="e" charge="0" initialConcentration="0" hasOnlySubstanceUnits="false" boundaryCondition="true" constant="false" fbc:chemicalFormula="C4H8N2O3"/>
	<species metaid="M_cpd15672_c" id="M_cpd15672_c" name="1-anteisoheptadecanoyl-sn-glycerol 3-phosphate" compartment="c" charge="-1" initialConcentration="0" hasOnlySubstanceUnits="false" boundaryCondition="false" constant="false" fbc:chemicalFormula="C20H40O7P"/>
	<species metaid="M_cpd15477_c" id="M_cpd15477_c" name="glucosyl-glucosyl-galactosyl-glucosyl-inner core oligosaccharide lipid A" compartment="c" charge="-8" initialConcentration="0" hasOnlySubstanceUnits="false" boundaryCondition="false" constant="false" fbc:chemicalFormula="C169H294N2O94P4"/>
	<species metaid="M_cpd03585_c" id="M_cpd03585_c" name="KDO-lipid IV(A)" compartment="c" charge="-5" initialConcentration="0" hasOnlySubstanceUnits="false" boundaryCondition="false" constant="false" fbc:chemicalFormula="C76H137N2O30P2"/>
	<species metaid="M_cpd15549_c" id="M_cpd15549_c" name="phospho-heptosyl-heptosyl-kdo2-lipidA" compartment="c" charge="-8" initialConcentration="0" hasOnlySubstanceUnits="false" boundaryCondition="false" constant="false" fbc:chemicalFormula="C124H219N2O54P3"/>
	<species metaid="M_cpd15550_c" id="M_cpd15550_c" name="phospho-heptosyl-phospho-heptosyl-heptosyl-kdo2-lipidA" compartment="c" charge="-8" initialConcentration="0" hasOnlySubstanceUnits="false" boundaryCondition="false" constant="false" fbc:chemicalFormula="C131H232N2O63P4"/>
	<species metaid="M_cpd15492_c" id="M_cpd15492_c" name="kdo-phospho-heptosyl-phospho-heptosyl-heptosyl-kdo2-lipidA" compartment="c" charge="-8" initialConcentration="0" hasOnlySubstanceUnits="false" boundaryCondition="false" constant="false" fbc:chemicalFormula="C139H244N2O70P4"/>
	<species metaid="M_cpd00039_e" id="M_cpd00039_e" name="L-Lysine_b" compartment="e" charge="1" initialConcentration="0" hasOnlySubstanceUnits="false" boundaryCondition="true" constant="false" fbc:chemicalFormula="C6H15N2O2"/>
	<species metaid="M_cpd15671_c" id="M_cpd15671_c" name="1-isoheptadecanoyl-sn-glycerol 3-phosphate" compartment="c" charge="-1" initialConcentration="0" hasOnlySubstanceUnits="false" boundaryCondition="false" constant="false" fbc:chemicalFormula="C20H40O7P"/>
	<species metaid="M_cpd15489_c" id="M_cpd15489_c" name="inner core oligosaccharide lipid A" compartment="c" charge="-7" initialConcentration="0" hasOnlySubstanceUnits="false" boundaryCondition="false" constant="false" fbc:chemicalFormula="C145H255N2O74P4"/>
	<species metaid="M_cpd03447_c" id="M_cpd03447_c" name="2-Octaprenyl-6-methoxy-1,4-benzoquinone" compartment="c" charge="0" initialConcentration="0" hasOnlySubstanceUnits="false" boundaryCondition="false" constant="false" fbc:chemicalFormula="C47H70O3"/>
	<species metaid="M_cpd03587_c" id="M_cpd03587_c" name="kdo2-lipid a" compartment="c" charge="-6" initialConcentration="0" hasOnlySubstanceUnits="false" boundaryCondition="false" constant="false" fbc:chemicalFormula="C110H196N2O39P2"/>
	<species metaid="M_cpd00066_e" id="M_cpd00066_e" name="L-Phenylalanine_b" compartment="e" charge="0" initialConcentration="0" hasOnlySubstanceUnits="false" boundaryCondition="true" constant="false" fbc:chemicalFormula="C9H11NO2"/>
	<species metaid="M_cpd03451_c" id="M_cpd03451_c" name="SHCHC" compartment="c" charge="-2" initialConcentration="0" hasOnlySubstanceUnits="false" boundaryCondition="false" constant="false" fbc:chemicalFormula="C11H10O6"/>
	<species metaid="M_cpd00220_e" id="M_cpd00220_e" name="Riboflavin_b" compartment="e" charge="0" initialConcentration="0" hasOnlySubstanceUnits="false" boundaryCondition="true" constant="false" fbc:chemicalFormula="C17H20N4O6"/>
	<species metaid="M_cpd15488_c" id="M_cpd15488_c" name="heptosyl-phospho-heptosyl-heptosyl-kdo2-lipidA" compartment="c" charge="-8" initialConcentration="0" hasOnlySubstanceUnits="false" boundaryCondition="false" constant="false" fbc:chemicalFormula="C131H231N2O60P3"/>
	<species metaid="M_cpd00305_e" id="M_cpd00305_e" name="Thiamin_b" compartment="e" charge="1" initialConcentration="0" hasOnlySubstanceUnits="false" boundaryCondition="true" constant="false" fbc:chemicalFormula="C12H17N4OS"/>
	<species metaid="M_cpd00305_c" id="M_cpd00305_c" name="Thiamin" compartment="c" charge="1" initialConcentration="0" hasOnlySubstanceUnits="false" boundaryCondition="false" constant="false" fbc:chemicalFormula="C12H17N4OS"/>
	<species metaid="M_cpd00137_e" id="M_cpd00137_e" name="Citrate_b" compartment="e" charge="-3" initialConcentration="0" hasOnlySubstanceUnits="false" boundaryCondition="true" constant="false" fbc:chemicalFormula="C6H5O7"/>
	<species metaid="M_cpd04918_c" id="M_cpd04918_c" name="D-Glycero-D-manno-heptose7-phosphate" compartment="c" charge="-2" initialConcentration="0" hasOnlySubstanceUnits="false" boundaryCondition="false" constant="false" fbc:chemicalFormula="C7H13O10P"/>
	<species metaid="M_cpd08316_c" id="M_cpd08316_c" name="D-Glycero-D-manno-heptose1-7-bisphosphate" compartment="c" charge="-4" initialConcentration="0" hasOnlySubstanceUnits="false" boundaryCondition="false" constant="false" fbc:chemicalFormula="C7H12O13P2"/>
	<species metaid="M_cpd01772_c" id="M_cpd01772_c" name="Succinylbenzoate" compartment="c" charge="-2" initialConcentration="0" hasOnlySubstanceUnits="false" boundaryCondition="false" constant="false" fbc:chemicalFormula="C11H8O5"/>
	<species metaid="M_cpd02021_c" id="M_cpd02021_c" name="Succinylbenzoyl-CoA" compartment="c" charge="-5" initialConcentration="0" hasOnlySubstanceUnits="false" boundaryCondition="false" constant="false" fbc:chemicalFormula="C32H39N7O20P3S"/>
	<species metaid="M_cpd00060_e" id="M_cpd00060_e" name="L-Methionine_b" compartment="e" charge="0" initialConcentration="0" hasOnlySubstanceUnits="false" boundaryCondition="true" constant="false" fbc:chemicalFormula="C5H11NO2S"/>
	<species metaid="M_cpd00069_e" id="M_cpd00069_e" name="L-Tyrosine_b" compartment="e" charge="0" initialConcentration="0" hasOnlySubstanceUnits="false" boundaryCondition="true" constant="false" fbc:chemicalFormula="C9H11NO3"/>
	<species metaid="M_cpd15475_c" id="M_cpd15475_c" name="glucosyl-galactosyl-glucosyl-inner core oligosaccharide lipid A" compartment="c" charge="-8" initialConcentration="0" hasOnlySubstanceUnits="false" boundaryCondition="false" constant="false" fbc:chemicalFormula="C163H284N2O89P4"/>
	<species metaid="M_cpd02295_c" id="M_cpd02295_c" name="1-4-Dihydroxy-2-naphthoate" compartment="c" charge="-1" initialConcentration="0" hasOnlySubstanceUnits="false" boundaryCondition="false" constant="false" fbc:chemicalFormula="C11H7O4"/>
	<species metaid="M_cpd03448_c" id="M_cpd03448_c" name="2-Octaprenyl-3-methyl-6-methoxy-1,4-benzoquinone" compartment="c" charge="0" initialConcentration="0" hasOnlySubstanceUnits="false" boundaryCondition="false" constant="false" fbc:chemicalFormula="C48H72O3"/>
	<species metaid="M_cpd04920_c" id="M_cpd04920_c" name="D-Glycero-D-manno-heptose1-phosphate" compartment="c" charge="-2" initialConcentration="0" hasOnlySubstanceUnits="false" boundaryCondition="false" constant="false" fbc:chemicalFormula="C7H13O10P"/>
	<species metaid="M_cpd00084_e" id="M_cpd00084_e" name="L-Cysteine_b" compartment="e" charge="0" initialConcentration="0" hasOnlySubstanceUnits="false" boundaryCondition="true" constant="false" fbc:chemicalFormula="C3H7NO2S"/>
	<species metaid="M_cpd00099_e" id="M_cpd00099_e" name="Cl-_b" compartment="e" charge="-1" initialConcentration="0" hasOnlySubstanceUnits="false" boundaryCondition="true" constant="false" fbc:chemicalFormula="Cl"/>
	<species metaid="M_cpd00322_e" id="M_cpd00322_e" name="L-Isoleucine_b" compartment="e" charge="0" initialConcentration="0" hasOnlySubstanceUnits="false" boundaryCondition="true" constant="false" fbc:chemicalFormula="C6H13NO2"/>
	<species metaid="M_cpd00030_e" id="M_cpd00030_e" name="Mn2+_b" compartment="e" charge="0" initialConcentration="0" hasOnlySubstanceUnits="false" boundaryCondition="true" constant="false" fbc:chemicalFormula="Mn"/>
	<species metaid="M_cpd03736_c" id="M_cpd03736_c" name="Lauroyl-KDO2-lipid IV(A)" compartment="c" charge="-6" initialConcentration="0" hasOnlySubstanceUnits="false" boundaryCondition="false" constant="false" fbc:chemicalFormula="C96H170N2O38P2"/>
	<species metaid="M_cpd03586_c" id="M_cpd03586_c" name="kdo2-lipid iva" compartment="c" charge="-6" initialConcentration="0" hasOnlySubstanceUnits="false" boundaryCondition="false" constant="false" fbc:chemicalFormula="C84H148N2O37P2"/>
	<species metaid="M_cpd00051_e" id="M_cpd00051_e" name="L-Arginine_b" compartment="e" charge="1" initialConcentration="0" hasOnlySubstanceUnits="false" boundaryCondition="true" constant="false" fbc:chemicalFormula="C6H15N4O2"/>
	<species metaid="M_cpd03426_c" id="M_cpd03426_c" name="Sirohydrochlorin" compartment="c" charge="-8" initialConcentration="0" hasOnlySubstanceUnits="false" boundaryCondition="false" constant="false" fbc:chemicalFormula="C42H38N4O16"/>
	<species metaid="M_cpd00731_c" id="M_cpd00731_c" name="Ala-Ala" compartment="c" charge="0" initialConcentration="0" hasOnlySubstanceUnits="false" boundaryCondition="false" constant="false" fbc:chemicalFormula="C6H12N2O3"/>
	<species metaid="M_cpd15469_c" id="M_cpd15469_c" name="galactosyl-glucosyl-inner core oligosaccharide lipid A" compartment="c" charge="-8" initialConcentration="0" hasOnlySubstanceUnits="false" boundaryCondition="false" constant="false" fbc:chemicalFormula="C157H274N2O84P4"/>
	<species metaid="M_cpd15479_c" id="M_cpd15479_c" name="glucosyl-inner core oligosaccharide lipid A" compartment="c" charge="-8" initialConcentration="0" hasOnlySubstanceUnits="false" boundaryCondition="false" constant="false" fbc:chemicalFormula="C151H264N2O79P4"/>
	<species metaid="M_cpd00215_e" id="M_cpd00215_e" name="Pyridoxal_b" compartment="e" charge="0" initialConcentration="0" hasOnlySubstanceUnits="false" boundaryCondition="true" constant="false" fbc:chemicalFormula="C8H9NO3"/>
	<species metaid="M_cpd00063_e" id="M_cpd00063_e" name="Ca2+_b" compartment="e" charge="2" initialConcentration="0" hasOnlySubstanceUnits="false" boundaryCondition="true" constant="false" fbc:chemicalFormula="Ca"/>
	<species metaid="M_cpd00119_e" id="M_cpd00119_e" name="L-Histidine_b" compartment="e" charge="0" initialConcentration="0" hasOnlySubstanceUnits="false" boundaryCondition="true" constant="false" fbc:chemicalFormula="C6H9N3O2"/>
	<species metaid="M_cpd01024_c" id="M_cpd01024_c" name="Methane" compartment="c" charge="0" initialConcentration="0" hasOnlySubstanceUnits="false" boundaryCondition="false" constant="false" fbc:chemicalFormula="CH4"/>
	<species metaid="M_cpd01024_e" id="M_cpd01024_e" name="Methane_b" compartment="e" charge="0" initialConcentration="0" hasOnlySubstanceUnits="false" boundaryCondition="true" constant="false" fbc:chemicalFormula="CH4"/>
	<species metaid="M_cpd21488_c" id="M_cpd21488_c" name="(2S,4S)-4-Hydroxy-2,3,4,5-tetrahydrodipicolinate" compartment="c" charge="-2" initialConcentration="0" hasOnlySubstanceUnits="false" boundaryCondition="false" constant="false" fbc:chemicalFormula="C7H7NO5"/>
	<species metaid="M_cpd00393_e" id="M_cpd00393_e" name="Folate_b" compartment="e" charge="-2" initialConcentration="0" hasOnlySubstanceUnits="false" boundaryCondition="true" constant="false" fbc:chemicalFormula="C19H17N7O6"/>
	<species metaid="M_cpd00895_e" id="M_cpd00895_e" name="H4MPT_b" compartment="e" charge="-3" initialConcentration="0" hasOnlySubstanceUnits="false" boundaryCondition="true" constant="false" fbc:chemicalFormula="C30H42N6O16P"/>
	<species metaid="M_cpd00055_e" id="M_cpd00055_e" name="Formaldehyde_b" compartment="e" charge="0" initialConcentration="0" hasOnlySubstanceUnits="false" boundaryCondition="true" constant="false" fbc:chemicalFormula="CH2O"/>
	<species metaid="M_cpd00047_e" id="M_cpd00047_e" name="Formate_b" compartment="e" charge="-1" initialConcentration="0" hasOnlySubstanceUnits="false" boundaryCondition="true" constant="false" fbc:chemicalFormula="CHO2"/>
	<species metaid="M_cpd00004_e" id="M_cpd00004_e" name="NADH_b" compartment="e" charge="-2" initialConcentration="0" hasOnlySubstanceUnits="false" boundaryCondition="true" constant="false" fbc:chemicalFormula="C21H27N7O14P2"/>
	<species metaid="M_cpd00097_e" id="M_cpd00097_e" name="Pyrroloquinoline-quinone_b" compartment="e" charge="-3" initialConcentration="0" hasOnlySubstanceUnits="false" boundaryCondition="true" constant="false" fbc:chemicalFormula="C14H3N2O8"/>
	<species metaid="M_cpd00239_e" id="M_cpd00239_e" name="H2S_b" compartment="e" charge="-1" initialConcentration="0" hasOnlySubstanceUnits="false" boundaryCondition="true" constant="false" fbc:chemicalFormula="HS"/>
	<species metaid="M_cpd00986_e" id="M_cpd00986_e" name="PQQH2_b" compartment="e" charge="-3" initialConcentration="0" hasOnlySubstanceUnits="false" boundaryCondition="true" constant="false" fbc:chemicalFormula="C14H5N2O8"/>
	<species metaid="M_cpd24817_c" id="M_cpd24817_c" name="2-furaldehyde phosphate" compartment="c" charge="-2" initialConcentration="0" hasOnlySubstanceUnits="false" boundaryCondition="false" constant="false" fbc:chemicalFormula="C6H5O6P"/>
	<species metaid="M_cpd24818_c" id="M_cpd24818_c" name="2-methylamine-furan phosphate" compartment="c" charge="-1" initialConcentration="0" hasOnlySubstanceUnits="false" boundaryCondition="false" constant="false" fbc:chemicalFormula="C6H9NO5P"/>
	<species metaid="M_cpd32612_c" id="M_cpd32612_c" name="5-(aminomethyl)-3-furanmethanol diphosphate" compartment="c" charge="-1" initialConcentration="0" hasOnlySubstanceUnits="false" boundaryCondition="false" constant="false" fbc:chemicalFormula="C6H10NO8P2"/>
	<species metaid="M_cpd31852_c" id="M_cpd31852_c" name="gamma-glutamyltyramine" compartment="c" charge="0" initialConcentration="0" hasOnlySubstanceUnits="false" boundaryCondition="false" constant="false" fbc:chemicalFormula="C13H18N2O4"/>
	<species metaid="M_cpd24820_c" id="M_cpd24820_c" name="4-[N-gamma-L-glutamyl-)-p-(beta-aminoethyl)phenoxy-methyl]-2-(aminomethyl)furan" compartment="c" charge="1" initialConcentration="0" hasOnlySubstanceUnits="false" boundaryCondition="false" constant="false" fbc:chemicalFormula="C19H26N3O5"/>
	<species metaid="M_cpd15830_c" id="M_cpd15830_c" name="4-(B-D-ribofuranosyl)aminobenzene 5'-phosphate" compartment="c" charge="-2" initialConcentration="0" hasOnlySubstanceUnits="false" boundaryCondition="false" constant="false" fbc:chemicalFormula="C11H14NO7P"/>
	<species metaid="M_cpd15851_c" id="M_cpd15851_c" name="7,8-dihydropterin-6-ylmethyl-4-(B-D-ribofuranosyl) aminobenzene 5'-phosphate" compartment="c" charge="-2" initialConcentration="0" hasOnlySubstanceUnits="false" boundaryCondition="false" constant="false" fbc:chemicalFormula="C18H21N6O8P"/>
	<species metaid="M_cpd15847_c" id="M_cpd15847_c" name="7,8-dihydropterin-6-ylmethyl-1-(4-aminophenyl)-1-deoxy-D-ribitol 5'-phosphate" compartment="c" charge="-2" initialConcentration="0" hasOnlySubstanceUnits="false" boundaryCondition="false" constant="false" fbc:chemicalFormula="C18H23N6O8P"/>
	<species metaid="M_cpd15845_c" id="M_cpd15845_c" name="7,8-dihydropterin-6-ylmethyl-1-(4-aminophenyl)-1-deoxy-D-ribitol" compartment="c" charge="0" initialConcentration="0" hasOnlySubstanceUnits="false" boundaryCondition="false" constant="false" fbc:chemicalFormula="C18H24N6O5"/>
	<species metaid="M_cpd15848_c" id="M_cpd15848_c" name="7,8-dihydropterin-6-ylmethyl-1-(4-aminophenyl)-1-deoxy-5-[1-A-D-ribofuranosyl 5'-phosphate]-D-ribitol" compartment="c" charge="-2" initialConcentration="0" hasOnlySubstanceUnits="false" boundaryCondition="false" constant="false" fbc:chemicalFormula="C23H31N6O12P"/>
	<species metaid="M_cpd15846_c" id="M_cpd15846_c" name="7,8-dihydropterin-6-ylmethyl-1-(4-aminophenyl)-1-deoxy-5-[1-A-D-ribofuranosyl 5'-diphosphate]-D-ribitol" compartment="c" charge="-3" initialConcentration="0" hasOnlySubstanceUnits="false" boundaryCondition="false" constant="false" fbc:chemicalFormula="C23H31N6O15P2"/>
	<species metaid="M_cpd15849_c" id="M_cpd15849_c" name="7,8-dihydropterin-6-ylmethyl-1-(4-aminophenyl)-1-deoxy-5-[1-A-D-ribofuranosyl 5'-triphosphate]-D-ribitol" compartment="c" charge="-4" initialConcentration="0" hasOnlySubstanceUnits="false" boundaryCondition="false" constant="false" fbc:chemicalFormula="C23H31N6O18P3"/>
	<species metaid="M_cpd15855_c" id="M_cpd15855_c" name="didemethylated 7,8-dihydromethanopterin" compartment="c" charge="-3" initialConcentration="0" hasOnlySubstanceUnits="false" boundaryCondition="false" constant="false" fbc:chemicalFormula="C28H36N6O16P"/>
	<species metaid="M_cpd02041_c" id="M_cpd02041_c" name="(S)-2-Hydroxyglutarate" compartment="c" charge="-2" initialConcentration="0" hasOnlySubstanceUnits="false" boundaryCondition="false" constant="false" fbc:chemicalFormula="C5H6O5"/>
	<species metaid="M_cpd15896_c" id="M_cpd15896_c" name="monomethylated 7,8-dihydromethanoterin" compartment="c" charge="-3" initialConcentration="0" hasOnlySubstanceUnits="false" boundaryCondition="false" constant="false" fbc:chemicalFormula="C29H38N6O16P"/>
	<species metaid="M_cpd03523_c" id="M_cpd03523_c" name="7,8-Dihydromethanopterin" compartment="c" charge="-3" initialConcentration="0" hasOnlySubstanceUnits="false" boundaryCondition="false" constant="false" fbc:chemicalFormula="C30H40N6O16P"/>
	<species metaid="M_cpd15839_c" id="M_cpd15839_c" name="7,8-didemethyl-8-hydroxy-5-deazariboflavin" compartment="c" charge="0" initialConcentration="0" hasOnlySubstanceUnits="false" boundaryCondition="false" constant="false" fbc:chemicalFormula="C16H17N3O7"/>
	<species metaid="M_cpd15864_c" id="M_cpd15864_c" name="coenzyme ferredoxin 420-0" compartment="c" charge="-2" initialConcentration="0" hasOnlySubstanceUnits="false" boundaryCondition="false" constant="false" fbc:chemicalFormula="C19H20N3O12P"/>
	<species metaid="M_cpd15889_c" id="M_cpd15889_c" name="lactyl-(2)-diphospho-(5')-guanosine" compartment="c" charge="-3" initialConcentration="0" hasOnlySubstanceUnits="false" boundaryCondition="false" constant="false" fbc:chemicalFormula="C13H16N5O13P2"/>
	<species metaid="M_cpd15865_c" id="M_cpd15865_c" name="coenzyme ferredoxin 420-1" compartment="c" charge="-3" initialConcentration="0" hasOnlySubstanceUnits="false" boundaryCondition="false" constant="false" fbc:chemicalFormula="C24H26N4O15P"/>
	<species metaid="M_cpd15809_c" id="M_cpd15809_c" name="2-phospho-L-lactate" compartment="c" charge="-3" initialConcentration="0" hasOnlySubstanceUnits="false" boundaryCondition="false" constant="false" fbc:chemicalFormula="C3H4O6P"/>
	<species metaid="M_cpd01700_c" id="M_cpd01700_c" name="D-Citramalate" compartment="c" charge="-2" initialConcentration="0" hasOnlySubstanceUnits="false" boundaryCondition="false" constant="false" fbc:chemicalFormula="C5H6O5"/>
	<species metaid="M_cpd01502_c" id="M_cpd01502_c" name="Citraconate" compartment="c" charge="-2" initialConcentration="0" hasOnlySubstanceUnits="false" boundaryCondition="false" constant="false" fbc:chemicalFormula="C5H4O4"/>
	<species metaid="M_cpd23263_e" id="M_cpd23263_e" name="2-amino-4-[5-(2-amino-2-carboxylatoethyl)-2-hydroxyphenyl]pentanedioate_b" compartment="e" charge="-1" initialConcentration="0" hasOnlySubstanceUnits="false" boundaryCondition="true" constant="false" fbc:chemicalFormula="C14H17N2O7"/>
	<species metaid="M_cpd23263_c" id="M_cpd23263_c" name="2-amino-4-[5-(2-amino-2-carboxylatoethyl)-2-hydroxyphenyl]pentanedioate" compartment="c" charge="-1" initialConcentration="0" hasOnlySubstanceUnits="false" boundaryCondition="false" constant="false" fbc:chemicalFormula="C14H17N2O7"/>
	<species metaid="M_cpd23266_c" id="M_cpd23266_c" name="3a-(2-amino-2-carboxyethyl)-4,5-dioxo-4,5,6,7,8,9-hexahydroquinoline-7,9-dicarboxylate" compartment="c" charge="-2" initialConcentration="0" hasOnlySubstanceUnits="false" boundaryCondition="false" constant="false" fbc:chemicalFormula="C14H14N2O8"/>
	<species metaid="M_cpd23264_c" id="M_cpd23264_c" name="2-amino-4-[3-(2-amino-2-carboxylatoethyl)-6-oxocyclohexa-1,4-dien-1-yl]pentanedioate" compartment="c" charge="-1" initialConcentration="0" hasOnlySubstanceUnits="false" boundaryCondition="false" constant="false" fbc:chemicalFormula="C14H17N2O7"/>
	<species metaid="M_cpd23265_c" id="M_cpd23265_c" name="6-(2-amino-2-carboxylatoethyl)-1,2,3,4-tetrahydroquinoline-2,4-dicarboxylate" compartment="c" charge="-2" initialConcentration="0" hasOnlySubstanceUnits="false" boundaryCondition="false" constant="false" fbc:chemicalFormula="C14H14N2O6"/>
	<species metaid="M_cpd16330_c" id="M_cpd16330_c" name="6-(2-Amino-2-carboxyethyl)-7,8-dioxo-1,2,3,4,7,8-hexahydroquinoline- 2,4-dicarboxylate" compartment="c" charge="-2" initialConcentration="0" hasOnlySubstanceUnits="false" boundaryCondition="false" constant="false" fbc:chemicalFormula="C14H12N2O8"/>
	<species metaid="M_cpd03420_c" id="M_cpd03420_c" name="Precorrin 3A" compartment="c" charge="-8" initialConcentration="0" hasOnlySubstanceUnits="false" boundaryCondition="false" constant="false" fbc:chemicalFormula="C43H42N4O16"/>
	<species metaid="M_cpd03833_c" id="M_cpd03833_c" name="Precorrin 3B" compartment="c" charge="-6" initialConcentration="0" hasOnlySubstanceUnits="false" boundaryCondition="false" constant="false" fbc:chemicalFormula="C43H44N4O17"/>
	<species metaid="M_cpd03834_c" id="M_cpd03834_c" name="Precorrin 4" compartment="c" charge="-7" initialConcentration="0" hasOnlySubstanceUnits="false" boundaryCondition="false" constant="false" fbc:chemicalFormula="C44H45N4O17"/>
	<species metaid="M_cpd03839_c" id="M_cpd03839_c" name="Precorrin 5" compartment="c" charge="-7" initialConcentration="0" hasOnlySubstanceUnits="false" boundaryCondition="false" constant="false" fbc:chemicalFormula="C45H47N4O17"/>
	<species metaid="M_cpd03761_c" id="M_cpd03761_c" name="Precorrin 6A" compartment="c" charge="-7" initialConcentration="0" hasOnlySubstanceUnits="false" boundaryCondition="false" constant="false" fbc:chemicalFormula="C44H47N4O16"/>
	<species metaid="M_cpd03760_c" id="M_cpd03760_c" name="Precorrin 6B" compartment="c" charge="-7" initialConcentration="0" hasOnlySubstanceUnits="false" boundaryCondition="false" constant="false" fbc:chemicalFormula="C44H49N4O16"/>
	<species metaid="M_cpd11912_e" id="M_cpd11912_e" name="tRNA-Glu_b" compartment="e" charge="0" initialConcentration="0" hasOnlySubstanceUnits="false" boundaryCondition="true" constant="false" fbc:chemicalFormula="C10H12N5O3R"/>
	<species metaid="M_cpd11493_e" id="M_cpd11493_e" name="ACP_b" compartment="e" charge="-2" initialConcentration="0" hasOnlySubstanceUnits="false" boundaryCondition="true" constant="false" fbc:chemicalFormula="C11H22N2O7PRS"/>
	<species metaid="M_cpd00643_e" id="M_cpd00643_e" name="Methanofuran_b" compartment="e" charge="-4" initialConcentration="0" hasOnlySubstanceUnits="false" boundaryCondition="true" constant="false" fbc:chemicalFormula="C34H40N4O15"/>
	<species metaid="M_cpd00218_e" id="M_cpd00218_e" name="Niacin_b" compartment="e" charge="-1" initialConcentration="0" hasOnlySubstanceUnits="false" boundaryCondition="true" constant="false" fbc:chemicalFormula="C6H4NO2"/>
	<species metaid="M_cpd00035_e" id="M_cpd00035_e" name="L-Alanine_b" compartment="e" charge="0" initialConcentration="0" hasOnlySubstanceUnits="false" boundaryCondition="true" constant="false" fbc:chemicalFormula="C3H7NO2"/>
	<species metaid="M_cpd00041_e" id="M_cpd00041_e" name="L-Aspartate_b" compartment="e" charge="-1" initialConcentration="0" hasOnlySubstanceUnits="false" boundaryCondition="true" constant="false" fbc:chemicalFormula="C4H6NO4"/>
	<species metaid="M_cpd00023_e" id="M_cpd00023_e" name="L-Glutamate_b" compartment="e" charge="-1" initialConcentration="0" hasOnlySubstanceUnits="false" boundaryCondition="true" constant="false" fbc:chemicalFormula="C5H8NO4"/>
	<species metaid="M_cpd00053_e" id="M_cpd00053_e" name="L-Glutamine_b" compartment="e" charge="0" initialConcentration="0" hasOnlySubstanceUnits="false" boundaryCondition="true" constant="false" fbc:chemicalFormula="C5H10N2O3"/>
	<species metaid="M_cpd00156_e" id="M_cpd00156_e" name="L-Valine_b" compartment="e" charge="0" initialConcentration="0" hasOnlySubstanceUnits="false" boundaryCondition="true" constant="false" fbc:chemicalFormula="C5H11NO2"/>
	<species metaid="M_cpd15561_e" id="M_cpd15561_e" name="Ubiquinol-8_b" compartment="e" charge="0" initialConcentration="0" hasOnlySubstanceUnits="false" boundaryCondition="true" constant="false" fbc:chemicalFormula="C49H76O4"/>
	<species metaid="M_cpd00210_e" id="M_cpd00210_e" name="Taurine_b" compartment="e" charge="0" initialConcentration="0" hasOnlySubstanceUnits="false" boundaryCondition="true" constant="false" fbc:chemicalFormula="C2H7NO3S"/>
	<species metaid="M_cpd11622_c" id="M_cpd11622_c" name="Thiol" compartment="c" charge="0" initialConcentration="0" hasOnlySubstanceUnits="false" boundaryCondition="false" constant="false" fbc:chemicalFormula="HRS"/>
	<species metaid="M_cpd11610_c" id="M_cpd11610_c" name="AH2" compartment="c" charge="0" initialConcentration="0" hasOnlySubstanceUnits="false" boundaryCondition="false" constant="false" fbc:chemicalFormula="H2"/>
	<species metaid="M_cpd11422_c" id="M_cpd11422_c" name="1,2-diacyl-sn-glycerol 3-phosphate" compartment="c" charge="-1" initialConcentration="0" hasOnlySubstanceUnits="false" boundaryCondition="false" constant="false" fbc:chemicalFormula="C5H6O8PR2"/>
	<species metaid="M_cpd11609_c" id="M_cpd11609_c" name="A" compartment="c" charge="0" initialConcentration="0" hasOnlySubstanceUnits="false" boundaryCondition="false" constant="false" fbc:chemicalFormula="H2NR"/>
	<species metaid="M_cpd00173_c" id="M_cpd00173_c" name="NTP" compartment="c" charge="-3" initialConcentration="0" hasOnlySubstanceUnits="false" boundaryCondition="false" constant="false" fbc:chemicalFormula="C5H9O13P3R"/>
	<species metaid="M_cpd00057_c" id="M_cpd00057_c" name="Alcohol" compartment="c" charge="0" initialConcentration="0" hasOnlySubstanceUnits="false" boundaryCondition="false" constant="false" fbc:chemicalFormula="HOR"/>
	<species metaid="M_cpd03389_c" id="M_cpd03389_c" name="Selenocysteine" compartment="c" charge="0" initialConcentration="0" hasOnlySubstanceUnits="false" boundaryCondition="false" constant="false" fbc:chemicalFormula="C3H7NO2Se"/>
	<species metaid="M_cpd11669_c" id="M_cpd11669_c" name="Q" compartment="c" charge="0" initialConcentration="0" hasOnlySubstanceUnits="false" boundaryCondition="false" constant="false" fbc:chemicalFormula="C19H26O4"/>
	<species metaid="M_cpd15675_c" id="M_cpd15675_c" name="1-anteisopentadecanoyl-sn-glycerol 3-phosphate" compartment="c" charge="-1" initialConcentration="0" hasOnlySubstanceUnits="false" boundaryCondition="false" constant="false" fbc:chemicalFormula="C18H36O7P"/>
	<species metaid="M_cpd15674_c" id="M_cpd15674_c" name="1-isopentadecanoyl-sn-glycerol 3-phosphate" compartment="c" charge="-1" initialConcentration="0" hasOnlySubstanceUnits="false" boundaryCondition="false" constant="false" fbc:chemicalFormula="C18H36O7P"/>
	<species metaid="M_cpd15673_c" id="M_cpd15673_c" name="1-isotetradecanoyl-sn-glycerol 3-phosphate" compartment="c" charge="-1" initialConcentration="0" hasOnlySubstanceUnits="false" boundaryCondition="false" constant="false" fbc:chemicalFormula="C17H34O7P"/>
	<species metaid="M_cpd15676_c" id="M_cpd15676_c" name="1-isohexadecanoyl-sn-glycerol 3-phosphate" compartment="c" charge="-1" initialConcentration="0" hasOnlySubstanceUnits="false" boundaryCondition="false" constant="false" fbc:chemicalFormula="C19H38O7P"/>
	<species metaid="M_cpd00842_c" id="M_cpd00842_c" name="(S)-3-Hydroxybutyryl-CoA" compartment="c" charge="-4" initialConcentration="0" hasOnlySubstanceUnits="false" boundaryCondition="false" constant="false" fbc:chemicalFormula="C25H38N7O18P3S"/>
	<species metaid="M_cpd14989_c" id="M_cpd14989_c" name="3-Hydroxy-5-oxohexanoyl-CoA" compartment="c" charge="-3" initialConcentration="0" hasOnlySubstanceUnits="false" boundaryCondition="false" constant="false" fbc:chemicalFormula="C27H41N7O19P3S"/>
	<species metaid="M_cpd12713_c" id="M_cpd12713_c" name="e-" compartment="c" charge="0" initialConcentration="0" hasOnlySubstanceUnits="false" boundaryCondition="false" constant="false" fbc:chemicalFormula=""/>
	<species metaid="M_cpd00484_c" id="M_cpd00484_c" name="p-Hydroxybenzaldehyde" compartment="c" charge="0" initialConcentration="0" hasOnlySubstanceUnits="false" boundaryCondition="false" constant="false" fbc:chemicalFormula="C7H6O2"/>
	<species metaid="M_cpd00884_c" id="M_cpd00884_c" name="N(omega)-(ADP-D-ribosyl)-L-arginine" compartment="c" charge="-1" initialConcentration="0" hasOnlySubstanceUnits="false" boundaryCondition="false" constant="false" fbc:chemicalFormula="C21H34N9O15P2"/>
	<species metaid="M_cpd00524_c" id="M_cpd00524_c" name="2-Inosose" compartment="c" charge="0" initialConcentration="0" hasOnlySubstanceUnits="false" boundaryCondition="false" constant="false" fbc:chemicalFormula="C6H10O6"/>
	<species metaid="M_cpd00460_c" id="M_cpd00460_c" name="Sulfoacetaldehyde" compartment="c" charge="-1" initialConcentration="0" hasOnlySubstanceUnits="false" boundaryCondition="false" constant="false" fbc:chemicalFormula="C2H3O4S"/>
	<species metaid="M_cpd09254_c" id="M_cpd09254_c" name="2,3-dihydroxicinnamic acid" compartment="c" charge="-1" initialConcentration="0" hasOnlySubstanceUnits="false" boundaryCondition="false" constant="false" fbc:chemicalFormula="C9H7O4"/>
	<species metaid="M_cpd09252_c" id="M_cpd09252_c" name="3-Coumaric acid" compartment="c" charge="-1" initialConcentration="0" hasOnlySubstanceUnits="false" boundaryCondition="false" constant="false" fbc:chemicalFormula="C9H7O3"/>
	<species metaid="M_cpd00333_c" id="M_cpd00333_c" name="(E)-Cinnamate" compartment="c" charge="-1" initialConcentration="0" hasOnlySubstanceUnits="false" boundaryCondition="false" constant="false" fbc:chemicalFormula="C9H7O2"/>
	<species metaid="M_cpd02906_c" id="M_cpd02906_c" name="Phthalate-4,5-cis-dihydrodiol" compartment="c" charge="-2" initialConcentration="0" hasOnlySubstanceUnits="false" boundaryCondition="false" constant="false" fbc:chemicalFormula="C8H6O6"/>
	<species metaid="M_cpd02070_c" id="M_cpd02070_c" name="4,5-Dihydroxyphthalate" compartment="c" charge="-2" initialConcentration="0" hasOnlySubstanceUnits="false" boundaryCondition="false" constant="false" fbc:chemicalFormula="C8H4O6"/>
	<species metaid="M_cpd00197_c" id="M_cpd00197_c" name="Protocatechuate" compartment="c" charge="-1" initialConcentration="0" hasOnlySubstanceUnits="false" boundaryCondition="false" constant="false" fbc:chemicalFormula="C7H5O4"/>
	<species metaid="M_cpd17071_c" id="M_cpd17071_c" name="UDP-3-O-(3OH-C10:0)-N-acetylglucosamine" compartment="c" charge="0" initialConcentration="0" hasOnlySubstanceUnits="false" boundaryCondition="false" constant="false" fbc:chemicalFormula="C27H43N3O19P2"/>
	<species metaid="M_cpd03749_c" id="M_cpd03749_c" name="alpha-Pinene" compartment="c" charge="0" initialConcentration="0" hasOnlySubstanceUnits="false" boundaryCondition="false" constant="false" fbc:chemicalFormula="C10H16"/>
	<species metaid="M_cpd01783_c" id="M_cpd01783_c" name="alpha-Pinene-oxide" compartment="c" charge="0" initialConcentration="0" hasOnlySubstanceUnits="false" boundaryCondition="false" constant="false" fbc:chemicalFormula="C10H16O"/>
	<species metaid="M_cpd00312_c" id="M_cpd00312_c" name="Histamine" compartment="c" charge="1" initialConcentration="0" hasOnlySubstanceUnits="false" boundaryCondition="false" constant="false" fbc:chemicalFormula="C5H10N3"/>
	<species metaid="M_cpd00518_c" id="M_cpd00518_c" name="2-Hydroxymuconic semialdehyde" compartment="c" charge="-1" initialConcentration="0" hasOnlySubstanceUnits="false" boundaryCondition="false" constant="false" fbc:chemicalFormula="C6H5O4"/>
	<species metaid="M_cpd00581_c" id="M_cpd00581_c" name="Urocanate" compartment="c" charge="-1" initialConcentration="0" hasOnlySubstanceUnits="false" boundaryCondition="false" constant="false" fbc:chemicalFormula="C6H5N2O2"/>
	<species metaid="M_cpd01973_c" id="M_cpd01973_c" name="4-Guanidinobutanamide" compartment="c" charge="1" initialConcentration="0" hasOnlySubstanceUnits="false" boundaryCondition="false" constant="false" fbc:chemicalFormula="C5H13N4O"/>
	<species metaid="M_cpd16399_c" id="M_cpd16399_c" name="3-Carbamoyl-2-phenylpropionic acid" compartment="c" charge="-1" initialConcentration="0" hasOnlySubstanceUnits="false" boundaryCondition="false" constant="false" fbc:chemicalFormula="C10H10NO4"/>
	<species metaid="M_cpd00808_c" id="M_cpd00808_c" name="L-ribulose-5-phosphate" compartment="c" charge="-2" initialConcentration="0" hasOnlySubstanceUnits="false" boundaryCondition="false" constant="false" fbc:chemicalFormula="C5H9O8P"/>
	<species metaid="M_cpd11340_c" id="M_cpd11340_c" name="gamma-L-Glutamylputrescine" compartment="c" charge="1" initialConcentration="0" hasOnlySubstanceUnits="false" boundaryCondition="false" constant="false" fbc:chemicalFormula="C9H20N3O3"/>
	<species metaid="M_cpd02943_c" id="M_cpd02943_c" name="UDP-N-acetylmuramoyl-L-alanyl-D-glutamyl-L-lysyl-D-alanyl-D-alanine" compartment="c" charge="-3" initialConcentration="0" hasOnlySubstanceUnits="false" boundaryCondition="false" constant="false" fbc:chemicalFormula="C40H62N9O26P2"/>
	<species metaid="M_cpd11770_c" id="M_cpd11770_c" name="L-Alanyl-tRNA" compartment="c" charge="1" initialConcentration="0" hasOnlySubstanceUnits="false" boundaryCondition="false" constant="false" fbc:chemicalFormula="C13H18N6O4R"/>
	<species metaid="M_cpd02977_c" id="M_cpd02977_c" name="UDP-N-acetylmuramoyl-L-alanyl-D-glutamyl-N6-(L-alanyl)-L-lysyl-D- alanyl-D-alanine" compartment="c" charge="-3" initialConcentration="0" hasOnlySubstanceUnits="false" boundaryCondition="false" constant="false" fbc:chemicalFormula="C43H67N10O27P2"/>
	<species metaid="M_cpd11615_c" id="M_cpd11615_c" name="tRNA" compartment="c" charge="-2" initialConcentration="0" hasOnlySubstanceUnits="false" boundaryCondition="false" constant="false" fbc:chemicalFormula="C15H23O16P2R3"/>
	<species metaid="M_cpd00457_c" id="M_cpd00457_c" name="Phosphocholine" compartment="c" charge="-1" initialConcentration="0" hasOnlySubstanceUnits="false" boundaryCondition="false" constant="false" fbc:chemicalFormula="C5H13NO4P"/>
	<species metaid="M_cpd16507_c" id="M_cpd16507_c" name="Protocatechualdehyde" compartment="c" charge="0" initialConcentration="0" hasOnlySubstanceUnits="false" boundaryCondition="false" constant="false" fbc:chemicalFormula="C7H6O3"/>
	<species metaid="M_cpd03486_c" id="M_cpd03486_c" name="N-acetylmuramoyl-L-alanyl-D-glutamyl-L-lysyl-D-alanyl-D-alanine-diphosphoundecaprenol" compartment="c" charge="-3" initialConcentration="0" hasOnlySubstanceUnits="false" boundaryCondition="false" constant="false" fbc:chemicalFormula="C86H140N7O21P2"/>
	<species metaid="M_cpd00705_c" id="M_cpd00705_c" name="L-2-Aminoadipate" compartment="c" charge="-1" initialConcentration="0" hasOnlySubstanceUnits="false" boundaryCondition="false" constant="false" fbc:chemicalFormula="C6H10NO4"/>
	<species metaid="M_cpd09349_c" id="M_cpd09349_c" name="N2-Acetyl-L-aminoadipate" compartment="c" charge="-2" initialConcentration="0" hasOnlySubstanceUnits="false" boundaryCondition="false" constant="false" fbc:chemicalFormula="C8H11NO5"/>
	<species metaid="M_cpd02522_c" id="M_cpd02522_c" name="2-Aminoadipate 6-semialdehyde" compartment="c" charge="0" initialConcentration="0" hasOnlySubstanceUnits="false" boundaryCondition="false" constant="false" fbc:chemicalFormula="C6H11NO3"/>
	<species metaid="M_cpd16759_c" id="M_cpd16759_c" name="(R)-Hydroxyoctanoyl-CoA" compartment="c" charge="-4" initialConcentration="0" hasOnlySubstanceUnits="false" boundaryCondition="false" constant="false" fbc:chemicalFormula="C29H46N7O18P3S"/>
	<species metaid="M_cpd00528_e" id="M_cpd00528_e" name="N2_b" compartment="e" charge="0" initialConcentration="0" hasOnlySubstanceUnits="false" boundaryCondition="true" constant="false" fbc:chemicalFormula="N2"/>
	<species metaid="M_cpd00159_e" id="M_cpd00159_e" name="L-Lactate_b" compartment="e" charge="-1" initialConcentration="0" hasOnlySubstanceUnits="false" boundaryCondition="true" constant="false" fbc:chemicalFormula="C3H5O3"/>
	<species metaid="M_cpd00029_e" id="M_cpd00029_e" name="Acetate_b" compartment="e" charge="-1" initialConcentration="0" hasOnlySubstanceUnits="false" boundaryCondition="true" constant="false" fbc:chemicalFormula="C2H3O2"/>
	<species metaid="M_cpd00036_e" id="M_cpd00036_e" name="Succinate_b" compartment="e" charge="-2" initialConcentration="0" hasOnlySubstanceUnits="false" boundaryCondition="true" constant="false" fbc:chemicalFormula="C4H4O4"/>
	<species metaid="M_cpd00116_e" id="M_cpd00116_e" name="Methanol_b" compartment="e" charge="0" initialConcentration="0" hasOnlySubstanceUnits="false" boundaryCondition="true" constant="false" fbc:chemicalFormula="CH4O"/>
	<species metaid="M_cpd00187_e" id="M_cpd00187_e" name="Methanamine_b" compartment="e" charge="1" initialConcentration="0" hasOnlySubstanceUnits="false" boundaryCondition="true" constant="false" fbc:chemicalFormula="CH6N"/>
	<species metaid="M_cpd16859_c" id="M_cpd16859_c" name="3-hydroxytetradecanoyl-acp" compartment="c" charge="0" initialConcentration="0" hasOnlySubstanceUnits="false" boundaryCondition="false" constant="false" fbc:chemicalFormula=""/>
	<species metaid="M_cpd14938_c" id="M_cpd14938_c" name="3-Oxostearoyl-[acp]" compartment="c" charge="-2" initialConcentration="0" hasOnlySubstanceUnits="false" boundaryCondition="false" constant="false" fbc:chemicalFormula="C29H54N2O9PRS"/>
	<species metaid="M_cpd14939_c" id="M_cpd14939_c" name="3-Hydroxystearoyl-[acp]" compartment="c" charge="0" initialConcentration="0" hasOnlySubstanceUnits="false" boundaryCondition="false" constant="false" fbc:chemicalFormula="C18H35O2RS"/>
	<species metaid="M_cpd16338_c" id="M_cpd16338_c" name="3'-N-Debenzoyl-2'-deoxytaxol" compartment="c" charge="1" initialConcentration="0" hasOnlySubstanceUnits="false" boundaryCondition="false" constant="false" fbc:chemicalFormula="C40H48NO12"/>
	<species metaid="M_cpd16339_c" id="M_cpd16339_c" name="3'-N-Debenzoyltaxol" compartment="c" charge="1" initialConcentration="0" hasOnlySubstanceUnits="false" boundaryCondition="false" constant="false" fbc:chemicalFormula="C40H48NO13"/>
	<species metaid="M_cpd00276_c" id="M_cpd00276_c" name="GLUM" compartment="c" charge="1" initialConcentration="0" hasOnlySubstanceUnits="false" boundaryCondition="false" constant="false" fbc:chemicalFormula="C6H14NO5"/>
	<species metaid="M_cpd29833_c" id="M_cpd29833_c" name="dTTP_biomass" compartment="c" charge="0" initialConcentration="0" hasOnlySubstanceUnits="false" boundaryCondition="false" constant="false" fbc:chemicalFormula=""/>
	<species metaid="M_cpd05368_c" id="M_cpd05368_c" name="Stearolic acid" compartment="c" charge="-1" initialConcentration="0" hasOnlySubstanceUnits="false" boundaryCondition="false" constant="false" fbc:chemicalFormula="C18H31O2"/>
	<species metaid="M_cpd00751_c" id="M_cpd00751_c" name="L-Fucose" compartment="c" charge="0" initialConcentration="0" hasOnlySubstanceUnits="false" boundaryCondition="false" constant="false" fbc:chemicalFormula="C6H12O5"/>
	<species metaid="M_cpd00396_c" id="M_cpd00396_c" name="L-Rhamnose" compartment="c" charge="0" initialConcentration="0" hasOnlySubstanceUnits="false" boundaryCondition="false" constant="false" fbc:chemicalFormula="C6H12O5"/>
</listOfSpecies>

<listOfParameters>
	<parameter id="irr_lb" value="0" constant="true"/>
	<parameter id="irr_ub" value="1000" constant="true"/>
	<parameter id="rev_lb" value="-1000" constant="true"/>
	<parameter id="rev_ub" value="1000" constant="true"/>
</listOfParameters>

<listOfReactions>
	<reaction metaid="EX_cpd00001_MB" id="EX_cpd00001_MB" name="H2O exchange" reversible="true" fast="false" fbc:lowerFluxBound="rev_lb" fbc:upperFluxBound="rev_ub">
		<listOfReactants>
			<speciesReference species="M_cpd00001_e" stoichiometry="1.000000" constant="true"/>
		</listOfReactants>
	</reaction>

	<reaction metaid="EX_cpd00003_MB" id="EX_cpd00003_MB" name="NADH exchange" reversible="true" fast="false" fbc:lowerFluxBound="rev_lb" fbc:upperFluxBound="rev_ub">
		<listOfReactants>
			<speciesReference species="M_cpd00004_e" stoichiometry="1.0" constant="true"/>
		</listOfReactants>
	</reaction>

	<reaction metaid="EX_cpd00007_MB" id="EX_cpd00007_MB" name="O2 exchange" reversible="true" fast="false" fbc:lowerFluxBound="rev_lb" fbc:upperFluxBound="rev_ub">
		<listOfReactants>
			<speciesReference species="M_cpd00007_e" stoichiometry="1.000000" constant="true"/>
		</listOfReactants>
	</reaction>

	<reaction metaid="EX_cpd00009_MB" id="EX_cpd00009_MB" name="Phosphate exchange" reversible="true" fast="false" fbc:lowerFluxBound="rev_lb" fbc:upperFluxBound="rev_ub">
		<listOfReactants>
			<speciesReference species="M_cpd00009_e" stoichiometry="1.000000" constant="true"/>
		</listOfReactants>
	</reaction>

	<reaction metaid="EX_cpd00011_MB" id="EX_cpd00011_MB" name="CO2 exchange" reversible="true" fast="false" fbc:lowerFluxBound="rev_lb" fbc:upperFluxBound="rev_ub">
		<listOfReactants>
			<speciesReference species="M_cpd00011_e" stoichiometry="1.000000" constant="true"/>
		</listOfReactants>
	</reaction>

	<reaction metaid="EX_cpd00012_MB" id="EX_cpd00012_MB" name="PPi exchange" reversible="true" fast="false" fbc:lowerFluxBound="rev_lb" fbc:upperFluxBound="rev_ub">
		<listOfReactants>
			<speciesReference species="M_cpd00012_e" stoichiometry="1.000000" constant="true"/>
		</listOfReactants>
	</reaction>

	<reaction metaid="EX_cpd00013_MB" id="EX_cpd00013_MB" name="NH3 exchange" reversible="true" fast="false" fbc:lowerFluxBound="rev_lb" fbc:upperFluxBound="rev_ub">
		<listOfReactants>
			<speciesReference species="M_cpd00013_e" stoichiometry="1.000000" constant="true"/>
		</listOfReactants>
	</reaction>

	<reaction metaid="EX_cpd00023_MB" id="EX_cpd00023_MB" name="L-Glutamate exchange" reversible="true" fast="false" fbc:lowerFluxBound="rev_lb" fbc:upperFluxBound="rev_ub">
		<listOfReactants>
			<speciesReference species="M_cpd00023_e" stoichiometry="1.0" constant="true"/>
		</listOfReactants>
	</reaction>

	<reaction metaid="EX_cpd00029_MB" id="EX_cpd00029_MB" name="Acetate exchange" reversible="true" fast="false" fbc:lowerFluxBound="rev_lb" fbc:upperFluxBound="rev_ub">
		<listOfReactants>
			<speciesReference species="M_cpd00029_e" stoichiometry="1.0" constant="true"/>
		</listOfReactants>
	</reaction>

	<reaction metaid="EX_cpd00030_MB" id="EX_cpd00030_MB" name="Mn2+ exchange" reversible="true" fast="false" fbc:lowerFluxBound="rev_lb" fbc:upperFluxBound="rev_ub">
		<listOfReactants>
			<speciesReference species="M_cpd00030_e" stoichiometry="1.000000" constant="true"/>
		</listOfReactants>
	</reaction>

	<reaction metaid="EX_cpd00034_MB" id="EX_cpd00034_MB" name="Zn2+ exchange" reversible="true" fast="false" fbc:lowerFluxBound="rev_lb" fbc:upperFluxBound="rev_ub">
		<listOfReactants>
			<speciesReference species="M_cpd00034_e" stoichiometry="1.000000" constant="true"/>
		</listOfReactants>
	</reaction>

	<reaction metaid="EX_cpd00035_MB" id="EX_cpd00035_MB" name="L-Alanine exchange" reversible="true" fast="false" fbc:lowerFluxBound="rev_lb" fbc:upperFluxBound="rev_ub">
		<listOfReactants>
			<speciesReference species="M_cpd00035_e" stoichiometry="1.0" constant="true"/>
		</listOfReactants>
	</reaction>

	<reaction metaid="EX_cpd00036_MB" id="EX_cpd00036_MB" name="Succinate exchange" reversible="true" fast="false" fbc:lowerFluxBound="rev_lb" fbc:upperFluxBound="rev_ub">
		<listOfReactants>
			<speciesReference species="M_cpd00036_e" stoichiometry="1.0" constant="true"/>
		</listOfReactants>
	</reaction>

	<reaction metaid="EX_cpd00039_MB" id="EX_cpd00039_MB" name="L-Lysine exchange" reversible="true" fast="false" fbc:lowerFluxBound="rev_lb" fbc:upperFluxBound="rev_ub">
		<listOfReactants>
			<speciesReference species="M_cpd00039_e" stoichiometry="1.000000" constant="true"/>
		</listOfReactants>
	</reaction>

	<reaction metaid="EX_cpd00041_MB" id="EX_cpd00041_MB" name="L-Aspartate exchange" reversible="true" fast="false" fbc:lowerFluxBound="rev_lb" fbc:upperFluxBound="rev_ub">
		<listOfReactants>
			<speciesReference species="M_cpd00041_e" stoichiometry="1.0" constant="true"/>
		</listOfReactants>
	</reaction>

	<reaction metaid="EX_cpd00047_MB" id="EX_cpd00047_MB" name="Formate exchange" reversible="true" fast="false" fbc:lowerFluxBound="rev_lb" fbc:upperFluxBound="rev_ub">
		<listOfReactants>
			<speciesReference species="M_cpd00047_e" stoichiometry="1.0" constant="true"/>
		</listOfReactants>
	</reaction>

	<reaction metaid="EX_cpd00048_MB" id="EX_cpd00048_MB" name="Sulfate exchange" reversible="true" fast="false" fbc:lowerFluxBound="rev_lb" fbc:upperFluxBound="rev_ub">
		<listOfReactants>
			<speciesReference species="M_cpd00048_e" stoichiometry="1.000000" constant="true"/>
		</listOfReactants>
	</reaction>

	<reaction metaid="EX_cpd00051_MB" id="EX_cpd00051_MB" name="L-Arginine exchange" reversible="true" fast="false" fbc:lowerFluxBound="rev_lb" fbc:upperFluxBound="rev_ub">
		<listOfReactants>
			<speciesReference species="M_cpd00051_e" stoichiometry="1.000000" constant="true"/>
		</listOfReactants>
	</reaction>

	<reaction metaid="EX_cpd00053_MB" id="EX_cpd00053_MB" name="L-Glutamine exchange" reversible="true" fast="false" fbc:lowerFluxBound="rev_lb" fbc:upperFluxBound="rev_ub">
		<listOfReactants>
			<speciesReference species="M_cpd00053_e" stoichiometry="1.0" constant="true"/>
		</listOfReactants>
	</reaction>

	<reaction metaid="EX_cpd00055_MB" id="EX_cpd00055_MB" name="Formaldehyde exchange" reversible="true" fast="false" fbc:lowerFluxBound="rev_lb" fbc:upperFluxBound="rev_ub">
		<listOfReactants>
			<speciesReference species="M_cpd00055_e" stoichiometry="1.0" constant="true"/>
		</listOfReactants>
	</reaction>

	<reaction metaid="EX_cpd00058_MB" id="EX_cpd00058_MB" name="Cu2+ exchange" reversible="true" fast="false" fbc:lowerFluxBound="rev_lb" fbc:upperFluxBound="rev_ub">
		<listOfReactants>
			<speciesReference species="M_cpd00058_e" stoichiometry="1.000000" constant="true"/>
		</listOfReactants>
	</reaction>

	<reaction metaid="EX_cpd00060_MB" id="EX_cpd00060_MB" name="L-Methionine exchange" reversible="true" fast="false" fbc:lowerFluxBound="rev_lb" fbc:upperFluxBound="rev_ub">
		<listOfReactants>
			<speciesReference species="M_cpd00060_e" stoichiometry="1.000000" constant="true"/>
		</listOfReactants>
	</reaction>

	<reaction metaid="EX_cpd00063_MB" id="EX_cpd00063_MB" name="Ca2+ exchange" reversible="true" fast="false" fbc:lowerFluxBound="rev_lb" fbc:upperFluxBound="rev_ub">
		<listOfReactants>
			<speciesReference species="M_cpd00063_e" stoichiometry="1.000000" constant="true"/>
		</listOfReactants>
	</reaction>

	<reaction metaid="EX_cpd00065_MB" id="EX_cpd00065_MB" name="L-Tryptophan exchange" reversible="true" fast="false" fbc:lowerFluxBound="rev_lb" fbc:upperFluxBound="rev_ub">
		<listOfReactants>
			<speciesReference species="M_cpd00065_e" stoichiometry="1.000000" constant="true"/>
		</listOfReactants>
	</reaction>

	<reaction metaid="EX_cpd00066_MB" id="EX_cpd00066_MB" name="L-Phenylalanine exchange" reversible="true" fast="false" fbc:lowerFluxBound="rev_lb" fbc:upperFluxBound="rev_ub">
		<listOfReactants>
			<speciesReference species="M_cpd00066_e" stoichiometry="1.000000" constant="true"/>
		</listOfReactants>
	</reaction>

	<reaction metaid="EX_cpd00067_MB" id="EX_cpd00067_MB" name="H+ exchange" reversible="true" fast="false" fbc:lowerFluxBound="rev_lb" fbc:upperFluxBound="rev_ub">
		<listOfReactants>
			<speciesReference species="M_cpd00067_e" stoichiometry="1.000000" constant="true"/>
		</listOfReactants>
	</reaction>

	<reaction metaid="EX_cpd00069_MB" id="EX_cpd00069_MB" name="L-Tyrosine exchange" reversible="true" fast="false" fbc:lowerFluxBound="rev_lb" fbc:upperFluxBound="rev_ub">
		<listOfReactants>
			<speciesReference species="M_cpd00069_e" stoichiometry="1.000000" constant="true"/>
		</listOfReactants>
	</reaction>

	<reaction metaid="EX_cpd00075_MB" id="EX_cpd00075_MB" name="Nitrite exchange" reversible="true" fast="false" fbc:lowerFluxBound="rev_lb" fbc:upperFluxBound="rev_ub">
		<listOfReactants>
			<speciesReference species="M_cpd00075_e" stoichiometry="1.000000" constant="true"/>
		</listOfReactants>
	</reaction>

	<reaction metaid="EX_cpd00084_MB" id="EX_cpd00084_MB" name="L-Cysteine exchange" reversible="true" fast="false" fbc:lowerFluxBound="rev_lb" fbc:upperFluxBound="rev_ub">
		<listOfReactants>
			<speciesReference species="M_cpd00084_e" stoichiometry="1.000000" constant="true"/>
		</listOfReactants>
	</reaction>

	<reaction metaid="Ex_cpd00097_MB" id="Ex_cpd00097_MB" name="Pyrroloquinoline-quinone exchange" reversible="true" fast="false" fbc:lowerFluxBound="rev_lb" fbc:upperFluxBound="rev_ub">
		<listOfReactants>
			<speciesReference species="M_cpd00097_e" stoichiometry="1.0" constant="true"/>
		</listOfReactants>
	</reaction>

	<reaction metaid="EX_cpd00099_MB" id="EX_cpd00099_MB" name="Cl- exchange" reversible="true" fast="false" fbc:lowerFluxBound="rev_lb" fbc:upperFluxBound="rev_ub">
		<listOfReactants>
			<speciesReference species="M_cpd00099_e" stoichiometry="1.000000" constant="true"/>
		</listOfReactants>
	</reaction>

	<reaction metaid="EX_cpd00116_MB" id="EX_cpd00116_MB" name="Methanol exchange" reversible="true" fast="false" fbc:lowerFluxBound="rev_lb" fbc:upperFluxBound="rev_ub">
		<listOfReactants>
			<speciesReference species="M_cpd00116_e" stoichiometry="1.0" constant="true"/>
		</listOfReactants>
	</reaction>

	<reaction metaid="EX_cpd00119_MB" id="EX_cpd00119_MB" name="L-Histidine exchange" reversible="true" fast="false" fbc:lowerFluxBound="rev_lb" fbc:upperFluxBound="rev_ub">
		<listOfReactants>
			<speciesReference species="M_cpd00119_e" stoichiometry="1.000000" constant="true"/>
		</listOfReactants>
	</reaction>

	<reaction metaid="EX_cpd00132_MB" id="EX_cpd00132_MB" name="L-Asparagine exchange" reversible="true" fast="false" fbc:lowerFluxBound="rev_lb" fbc:upperFluxBound="rev_ub">
		<listOfReactants>
			<speciesReference species="M_cpd00132_e" stoichiometry="1.000000" constant="true"/>
		</listOfReactants>
	</reaction>

	<reaction metaid="EX_cpd00137_MB" id="EX_cpd00137_MB" name="Citrate exchange" reversible="true" fast="false" fbc:lowerFluxBound="rev_lb" fbc:upperFluxBound="rev_ub">
		<listOfReactants>
			<speciesReference species="M_cpd00137_e" stoichiometry="1.000000" constant="true"/>
		</listOfReactants>
	</reaction>

	<reaction metaid="EX_cpd00149_MB" id="EX_cpd00149_MB" name="Co2+ exchange" reversible="true" fast="false" fbc:lowerFluxBound="rev_lb" fbc:upperFluxBound="rev_ub">
		<listOfReactants>
			<speciesReference species="M_cpd00149_e" stoichiometry="1.000000" constant="true"/>
		</listOfReactants>
	</reaction>

	<reaction metaid="EX_cpd00156_MB" id="EX_cpd00156_MB" name="L-Valine exchange" reversible="true" fast="false" fbc:lowerFluxBound="rev_lb" fbc:upperFluxBound="rev_ub">
		<listOfReactants>
			<speciesReference species="M_cpd00156_e" stoichiometry="1.0" constant="true"/>
		</listOfReactants>
	</reaction>

	<reaction metaid="EX_cpd00159_MB" id="EX_cpd00159_MB" name="L-Lactate exchange" reversible="true" fast="false" fbc:lowerFluxBound="rev_lb" fbc:upperFluxBound="rev_ub">
		<listOfReactants>
			<speciesReference species="M_cpd00159_e" stoichiometry="1.0" constant="true"/>
		</listOfReactants>
	</reaction>

	<reaction metaid="EX_cpd00187_MB" id="EX_cpd00187_MB" name="Methanamine" reversible="true" fast="false" fbc:lowerFluxBound="rev_lb" fbc:upperFluxBound="rev_ub">
		<listOfReactants>
			<speciesReference species="M_cpd00187_c" stoichiometry="1.0" constant="true"/>
		</listOfReactants>
	</reaction>

	<reaction metaid="EX_cpd00205_MB" id="EX_cpd00205_MB" name="K+ exchange" reversible="true" fast="false" fbc:lowerFluxBound="rev_lb" fbc:upperFluxBound="rev_ub">
		<listOfReactants>
			<speciesReference species="M_cpd00205_e" stoichiometry="1.000000" constant="true"/>
		</listOfReactants>
	</reaction>

	<reaction metaid="EX_cpd00209_MB" id="EX_cpd00209_MB" name="Nitrate exchange" reversible="true" fast="false" fbc:lowerFluxBound="rev_lb" fbc:upperFluxBound="rev_ub">
		<listOfReactants>
			<speciesReference species="M_cpd00209_e" stoichiometry="1.000000" constant="true"/>
		</listOfReactants>
	</reaction>

	<reaction metaid="EX_cpd00215_MB" id="EX_cpd00215_MB" name="Pyridoxal exchange" reversible="true" fast="false" fbc:lowerFluxBound="rev_lb" fbc:upperFluxBound="rev_ub">
		<listOfReactants>
			<speciesReference species="M_cpd00215_e" stoichiometry="1.000000" constant="true"/>
		</listOfReactants>
	</reaction>

	<reaction metaid="EX_cpd00218_MB" id="EX_cpd00218_MB" name="Niacin exchange" reversible="true" fast="false" fbc:lowerFluxBound="rev_lb" fbc:upperFluxBound="rev_ub">
		<listOfReactants>
			<speciesReference species="M_cpd00218_e" stoichiometry="1.0" constant="true"/>
		</listOfReactants>
	</reaction>

	<reaction metaid="EX_cpd00220_MB" id="EX_cpd00220_MB" name="Riboflavin exchange" reversible="true" fast="false" fbc:lowerFluxBound="rev_lb" fbc:upperFluxBound="rev_ub">
		<listOfReactants>
			<speciesReference species="M_cpd00220_e" stoichiometry="1.000000" constant="true"/>
		</listOfReactants>
	</reaction>

	<reaction metaid="Ex_cpd00239_MB" id="Ex_cpd00239_MB" name="H2S exchange" reversible="true" fast="false" fbc:lowerFluxBound="rev_lb" fbc:upperFluxBound="rev_ub">
		<listOfReactants>
			<speciesReference species="M_cpd00239_e" stoichiometry="1.0" constant="true"/>
		</listOfReactants>
	</reaction>

	<reaction metaid="EX_cpd00254_MB" id="EX_cpd00254_MB" name="Mg exchange" reversible="true" fast="false" fbc:lowerFluxBound="rev_lb" fbc:upperFluxBound="rev_ub">
		<listOfReactants>
			<speciesReference species="M_cpd00254_e" stoichiometry="1.000000" constant="true"/>
		</listOfReactants>
	</reaction>

	<reaction metaid="EX_cpd00268_MB" id="EX_cpd00268_MB" name="H2S2O3 exchange" reversible="true" fast="false" fbc:lowerFluxBound="rev_lb" fbc:upperFluxBound="rev_ub">
		<listOfReactants>
			<speciesReference species="M_cpd00268_e" stoichiometry="1.000000" constant="true"/>
		</listOfReactants>
	</reaction>

	<reaction metaid="EX_cpd00305_MB" id="EX_cpd00305_MB" name="Thiamin exchange" reversible="true" fast="false" fbc:lowerFluxBound="rev_lb" fbc:upperFluxBound="rev_ub">
		<listOfReactants>
			<speciesReference species="M_cpd00305_e" stoichiometry="1.000000" constant="true"/>
		</listOfReactants>
	</reaction>

	<reaction metaid="EX_cpd00322_MB" id="EX_cpd00322_MB" name="L-Isoleucine exchange" reversible="true" fast="false" fbc:lowerFluxBound="rev_lb" fbc:upperFluxBound="rev_ub">
		<listOfReactants>
			<speciesReference species="M_cpd00322_e" stoichiometry="1.000000" constant="true"/>
		</listOfReactants>
	</reaction>

	<reaction metaid="Ex_cpd00393_MB" id="Ex_cpd00393_MB" name="Folate exchange" reversible="true" fast="false" fbc:lowerFluxBound="rev_lb" fbc:upperFluxBound="rev_ub">
		<listOfReactants>
			<speciesReference species="M_cpd00393_e" stoichiometry="1.000000" constant="true"/>
		</listOfReactants>
	</reaction>

	<reaction metaid="EX_cpd00528_MB" id="EX_cpd00528_MB" name="N2 exchange" reversible="true" fast="false" fbc:lowerFluxBound="rev_lb" fbc:upperFluxBound="rev_ub">
		<listOfReactants>
			<speciesReference species="M_cpd00528_e" stoichiometry="1.0" constant="true"/>
		</listOfReactants>
	</reaction>

	<reaction metaid="EX_cpd00531_MB" id="EX_cpd00531_MB" name="Hg2+ exchange" reversible="true" fast="false" fbc:lowerFluxBound="rev_lb" fbc:upperFluxBound="rev_ub">
		<listOfReactants>
			<speciesReference species="M_cpd00531_e" stoichiometry="1.000000" constant="true"/>
		</listOfReactants>
	</reaction>

	<reaction metaid="EX_cpd00635_MB" id="EX_cpd00635_MB" name="Cbl exchange" reversible="true" fast="false" fbc:lowerFluxBound="rev_lb" fbc:upperFluxBound="rev_ub">
		<listOfReactants>
			<speciesReference species="M_cpd00635_e" stoichiometry="1.000000" constant="true"/>
		</listOfReactants>
	</reaction>

	<reaction metaid="EX_cpd00643_MB" id="EX_cpd00643_MB" name="Methanofuran exchange" reversible="true" fast="false" fbc:lowerFluxBound="rev_lb" fbc:upperFluxBound="rev_ub">
		<listOfReactants>
			<speciesReference species="M_cpd00643_e" stoichiometry="1.0" constant="true"/>
		</listOfReactants>
	</reaction>

	<reaction metaid="Ex_cpd00895_MB" id="Ex_cpd00895_MB" name="H4MPT exchange" reversible="true" fast="false" fbc:lowerFluxBound="rev_lb" fbc:upperFluxBound="rev_ub">
		<listOfReactants>
			<speciesReference species="M_cpd00895_e" stoichiometry="1.0" constant="true"/>
		</listOfReactants>
	</reaction>

	<reaction metaid="EX_cpd00971_MB" id="EX_cpd00971_MB" name="Na+ exchange" reversible="true" fast="false" fbc:lowerFluxBound="rev_lb" fbc:upperFluxBound="rev_ub">
		<listOfReactants>
			<speciesReference species="M_cpd00971_e" stoichiometry="1.000000" constant="true"/>
		</listOfReactants>
	</reaction>

	<reaction metaid="EX_cpd00986_MB" id="EX_cpd00986_MB" name="PQQH2 exchange" reversible="true" fast="false" fbc:lowerFluxBound="rev_lb" fbc:upperFluxBound="rev_ub">
		<listOfReactants>
			<speciesReference species="M_cpd00986_e" stoichiometry="1.0" constant="true"/>
		</listOfReactants>
	</reaction>

	<reaction metaid="EX_cpd01012_MB" id="EX_cpd01012_MB" name="Cd2+ exchange" reversible="true" fast="false" fbc:lowerFluxBound="rev_lb" fbc:upperFluxBound="rev_ub">
		<listOfReactants>
			<speciesReference species="M_cpd01012_e" stoichiometry="1.000000" constant="true"/>
		</listOfReactants>
	</reaction>

	<reaction metaid="EX_cpd01017_MB" id="EX_cpd01017_MB" name="Cys-Gly exchange" reversible="true" fast="false" fbc:lowerFluxBound="rev_lb" fbc:upperFluxBound="rev_ub">
		<listOfReactants>
			<speciesReference species="M_cpd01017_e" stoichiometry="1.000000" constant="true"/>
		</listOfReactants>
	</reaction>

	<reaction metaid="EX_cpd01024_MB" id="EX_cpd01024_MB" name="Methane exchange" reversible="true" fast="false" fbc:lowerFluxBound="rev_lb" fbc:upperFluxBound="rev_ub">
		<listOfReactants>
			<speciesReference species="M_cpd01024_e" stoichiometry="1.000000" constant="true"/>
		</listOfReactants>
	</reaction>

	<reaction metaid="EX_cpd01048_MB" id="EX_cpd01048_MB" name="Arsenate exchange" reversible="true" fast="false" fbc:lowerFluxBound="rev_lb" fbc:upperFluxBound="rev_ub">
		<listOfReactants>
			<speciesReference species="M_cpd01048_e" stoichiometry="1.000000" constant="true"/>
		</listOfReactants>
	</reaction>

	<reaction metaid="EX_cpd04097_MB" id="EX_cpd04097_MB" name="Pb exchange" reversible="true" fast="false" fbc:lowerFluxBound="rev_lb" fbc:upperFluxBound="rev_ub">
		<listOfReactants>
			<speciesReference species="M_cpd04097_e" stoichiometry="1.000000" constant="true"/>
		</listOfReactants>
	</reaction>

	<reaction metaid="EX_cpd04098_MB" id="EX_cpd04098_MB" name="Arsenite exchange" reversible="true" fast="false" fbc:lowerFluxBound="rev_lb" fbc:upperFluxBound="rev_ub">
		<listOfReactants>
			<speciesReference species="M_cpd04098_e" stoichiometry="1.000000" constant="true"/>
		</listOfReactants>
	</reaction>

	<reaction metaid="EX_cpd10515_MB" id="EX_cpd10515_MB" name="Fe+2 exchange" reversible="true" fast="false" fbc:lowerFluxBound="rev_lb" fbc:upperFluxBound="rev_ub">
		<listOfReactants>
			<speciesReference species="M_cpd10515_e" stoichiometry="1.000000" constant="true"/>
		</listOfReactants>
	</reaction>

	<reaction metaid="EX_cpd10516_MB" id="EX_cpd10516_MB" name="Fe+3 exchange" reversible="true" fast="false" fbc:lowerFluxBound="rev_lb" fbc:upperFluxBound="rev_ub">
		<listOfReactants>
			<speciesReference species="M_cpd10516_e" stoichiometry="1.000000" constant="true"/>
		</listOfReactants>
	</reaction>

	<reaction metaid="EX_cpd11416_MB" id="EX_cpd11416_MB" name="Biomass[c0]" reversible="true" fast="false" fbc:lowerFluxBound="rev_lb" fbc:upperFluxBound="rev_ub">
		<listOfReactants>
			<speciesReference species="M_cpd11416_c" stoichiometry="1.000000" constant="true"/>
		</listOfReactants>
	</reaction>

	<reaction metaid="EX_cpd11493_MB" id="EX_cpd11493_MB" name="ACP exchange" reversible="true" fast="false" fbc:lowerFluxBound="rev_lb" fbc:upperFluxBound="rev_ub">
		<listOfReactants>
			<speciesReference species="M_cpd11493_e" stoichiometry="1.0" constant="true"/>
		</listOfReactants>
	</reaction>

	<reaction metaid="EX_cpd11580_MB" id="EX_cpd11580_MB" name="Gly-Gln exchange" reversible="true" fast="false" fbc:lowerFluxBound="rev_lb" fbc:upperFluxBound="rev_ub">
		<listOfReactants>
			<speciesReference species="M_cpd11580_e" stoichiometry="1.000000" constant="true"/>
		</listOfReactants>
	</reaction>

	<reaction metaid="EX_cpd11581_MB" id="EX_cpd11581_MB" name="gly-asn-L exchange" reversible="true" fast="false" fbc:lowerFluxBound="rev_lb" fbc:upperFluxBound="rev_ub">
		<listOfReactants>
			<speciesReference species="M_cpd11581_e" stoichiometry="1.000000" constant="true"/>
		</listOfReactants>
	</reaction>

	<reaction metaid="EX_cpd11582_MB" id="EX_cpd11582_MB" name="ala-L-Thr-L exchange" reversible="true" fast="false" fbc:lowerFluxBound="rev_lb" fbc:upperFluxBound="rev_ub">
		<listOfReactants>
			<speciesReference species="M_cpd11582_e" stoichiometry="1.000000" constant="true"/>
		</listOfReactants>
	</reaction>

	<reaction metaid="EX_cpd11583_MB" id="EX_cpd11583_MB" name="Ala-Leu exchange" reversible="true" fast="false" fbc:lowerFluxBound="rev_lb" fbc:upperFluxBound="rev_ub">
		<listOfReactants>
			<speciesReference species="M_cpd11583_e" stoichiometry="1.000000" constant="true"/>
		</listOfReactants>
	</reaction>

	<reaction metaid="EX_cpd11584_MB" id="EX_cpd11584_MB" name="Ala-His exchange" reversible="true" fast="false" fbc:lowerFluxBound="rev_lb" fbc:upperFluxBound="rev_ub">
		<listOfReactants>
			<speciesReference species="M_cpd11584_e" stoichiometry="1.000000" constant="true"/>
		</listOfReactants>
	</reaction>

	<reaction metaid="EX_cpd11585_MB" id="EX_cpd11585_MB" name="L-alanylglycine exchange" reversible="true" fast="false" fbc:lowerFluxBound="rev_lb" fbc:upperFluxBound="rev_ub">
		<listOfReactants>
			<speciesReference species="M_cpd11585_e" stoichiometry="1.000000" constant="true"/>
		</listOfReactants>
	</reaction>

	<reaction metaid="EX_cpd11586_MB" id="EX_cpd11586_MB" name="ala-L-glu-L exchange" reversible="true" fast="false" fbc:lowerFluxBound="rev_lb" fbc:upperFluxBound="rev_ub">
		<listOfReactants>
			<speciesReference species="M_cpd11586_e" stoichiometry="1.000000" constant="true"/>
		</listOfReactants>
	</reaction>

	<reaction metaid="EX_cpd11587_MB" id="EX_cpd11587_MB" name="Ala-Gln exchange" reversible="true" fast="false" fbc:lowerFluxBound="rev_lb" fbc:upperFluxBound="rev_ub">
		<listOfReactants>
			<speciesReference species="M_cpd11587_e" stoichiometry="1.000000" constant="true"/>
		</listOfReactants>
	</reaction>

	<reaction metaid="EX_cpd11588_MB" id="EX_cpd11588_MB" name="gly-pro-L exchange" reversible="true" fast="false" fbc:lowerFluxBound="rev_lb" fbc:upperFluxBound="rev_ub">
		<listOfReactants>
			<speciesReference species="M_cpd11588_e" stoichiometry="1.000000" constant="true"/>
		</listOfReactants>
	</reaction>

	<reaction metaid="EX_cpd11589_MB" id="EX_cpd11589_MB" name="gly-asp-L exchange" reversible="true" fast="false" fbc:lowerFluxBound="rev_lb" fbc:upperFluxBound="rev_ub">
		<listOfReactants>
			<speciesReference species="M_cpd11589_e" stoichiometry="1.000000" constant="true"/>
		</listOfReactants>
	</reaction>

	<reaction metaid="EX_cpd11590_MB" id="EX_cpd11590_MB" name="met-L-ala-L exchange" reversible="true" fast="false" fbc:lowerFluxBound="rev_lb" fbc:upperFluxBound="rev_ub">
		<listOfReactants>
			<speciesReference species="M_cpd11590_e" stoichiometry="1.000000" constant="true"/>
		</listOfReactants>
	</reaction>

	<reaction metaid="EX_cpd11591_MB" id="EX_cpd11591_MB" name="Gly-Met exchange" reversible="true" fast="false" fbc:lowerFluxBound="rev_lb" fbc:upperFluxBound="rev_ub">
		<listOfReactants>
			<speciesReference species="M_cpd11591_e" stoichiometry="1.000000" constant="true"/>
		</listOfReactants>
	</reaction>

	<reaction metaid="EX_cpd11592_MB" id="EX_cpd11592_MB" name="gly-glu-L exchange" reversible="true" fast="false" fbc:lowerFluxBound="rev_lb" fbc:upperFluxBound="rev_ub">
		<listOfReactants>
			<speciesReference species="M_cpd11592_e" stoichiometry="1.000000" constant="true"/>
		</listOfReactants>
	</reaction>

	<reaction metaid="EX_cpd11593_MB" id="EX_cpd11593_MB" name="ala-L-asp-L exchange" reversible="true" fast="false" fbc:lowerFluxBound="rev_lb" fbc:upperFluxBound="rev_ub">
		<listOfReactants>
			<speciesReference species="M_cpd11593_e" stoichiometry="1.000000" constant="true"/>
		</listOfReactants>
	</reaction>

	<reaction metaid="EX_cpd11912_MB" id="EX_cpd11912_MB" name="tRNA-Glu exchange" reversible="true" fast="false" fbc:lowerFluxBound="rev_lb" fbc:upperFluxBound="rev_ub">
		<listOfReactants>
			<speciesReference species="M_cpd11912_e" stoichiometry="1.0" constant="true"/>
		</listOfReactants>
	</reaction>

	<reaction metaid="EX_cpd15302_MB" id="EX_cpd15302_MB" name="glycogen(n-1)[c0]" reversible="true" fast="false" fbc:lowerFluxBound="rev_lb" fbc:upperFluxBound="rev_ub">
		<listOfReactants>
			<speciesReference species="M_cpd15302_c" stoichiometry="1.000000" constant="true"/>
		</listOfReactants>
	</reaction>

	<reaction metaid="Ex_cpd15560_MB" id="Ex_cpd15560_MB" name="Ubiquinol-8 exchange" reversible="true" fast="false" fbc:lowerFluxBound="rev_lb" fbc:upperFluxBound="rev_ub">
		<listOfReactants>
			<speciesReference species="M_cpd15561_e" stoichiometry="1.0" constant="true"/>
		</listOfReactants>
	</reaction>

	<reaction metaid="EX_cpd15603_MB" id="EX_cpd15603_MB" name="Gly-Cys exchange" reversible="true" fast="false" fbc:lowerFluxBound="rev_lb" fbc:upperFluxBound="rev_ub">
		<listOfReactants>
			<speciesReference species="M_cpd15603_e" stoichiometry="1.000000" constant="true"/>
		</listOfReactants>
	</reaction>

	<reaction metaid="EX_cpd15604_MB" id="EX_cpd15604_MB" name="Gly-Leu exchange" reversible="true" fast="false" fbc:lowerFluxBound="rev_lb" fbc:upperFluxBound="rev_ub">
		<listOfReactants>
			<speciesReference species="M_cpd15604_e" stoichiometry="1.000000" constant="true"/>
		</listOfReactants>
	</reaction>

	<reaction metaid="EX_cpd15605_MB" id="EX_cpd15605_MB" name="Gly-Phe exchange" reversible="true" fast="false" fbc:lowerFluxBound="rev_lb" fbc:upperFluxBound="rev_ub">
		<listOfReactants>
			<speciesReference species="M_cpd15605_e" stoichiometry="1.000000" constant="true"/>
		</listOfReactants>
	</reaction>

	<reaction metaid="EX_cpd15606_MB" id="EX_cpd15606_MB" name="Gly-Tyr exchange" reversible="true" fast="false" fbc:lowerFluxBound="rev_lb" fbc:upperFluxBound="rev_ub">
		<listOfReactants>
			<speciesReference species="M_cpd15606_e" stoichiometry="1.000000" constant="true"/>
		</listOfReactants>
	</reaction>

	<reaction metaid="EX_cpd23263_MB" id="EX_cpd23263_MB" name="2-amino-4-[5-(2-amino-2-carboxylatoethyl)-2-hydroxyphenyl]pentanedioate exchange" reversible="true" fast="false" fbc:lowerFluxBound="rev_lb" fbc:upperFluxBound="rev_ub">
		<listOfReactants>
			<speciesReference species="M_cpd23263_e" stoichiometry="1.0" constant="true"/>
		</listOfReactants>
	</reaction>

	<reaction metaid="R_biomass_c0" id="R_biomass_c0" name="R_biomass_updated_c0" reversible="false" fast="false" fbc:lowerFluxBound="irr_lb" fbc:upperFluxBound="irr_ub">
		<listOfReactants>
			<speciesReference species="M_cpd00357_c" stoichiometry="0.009321801" constant="true"/>
			<speciesReference species="M_cpd00048_c" stoichiometry="0.001783865" constant="true"/>
			<speciesReference species="M_cpd02229_c" stoichiometry="0.014408526" constant="true"/>
			<speciesReference species="M_cpd00056_c" stoichiometry="0.001783865" constant="true"/>
			<speciesReference species="M_cpd15500_c" stoichiometry="0.001783865" constant="true"/>
			<speciesReference species="M_cpd00345_c" stoichiometry="0.001783865" constant="true"/>
			<speciesReference species="M_cpd00166_c" stoichiometry="0.001783865" constant="true"/>
			<speciesReference species="M_cpd15696_c" stoichiometry="0.006134303" constant="true"/>
			<speciesReference species="M_cpd00087_c" stoichiometry="0.001783865" constant="true"/>
			<speciesReference species="M_cpd00118_c" stoichiometry="0.001783865" constant="true"/>
			<speciesReference species="M_cpd00557_c" stoichiometry="0.001783865" constant="true"/>
			<speciesReference species="M_cpd11493_c" stoichiometry="0.001783865" constant="true"/>
			<speciesReference species="M_cpd15722_c" stoichiometry="0.006134303" constant="true"/>
			<speciesReference species="M_cpd00205_c" stoichiometry="0.001783865" constant="true"/>
			<speciesReference species="M_cpd00099_c" stoichiometry="0.001783865" constant="true"/>
			<speciesReference species="M_cpd00201_c" stoichiometry="0.001783865" constant="true"/>
			<speciesReference species="M_cpd00034_c" stoichiometry="0.001783865" constant="true"/>
			<speciesReference species="M_cpd00030_c" stoichiometry="0.001783865" constant="true"/>
			<speciesReference species="M_cpd15533_c" stoichiometry="0.006134303" constant="true"/>
			<speciesReference species="M_cpd15540_c" stoichiometry="0.006134303" constant="true"/>
			<speciesReference species="M_cpd15352_c" stoichiometry="0.001783865" constant="true"/>
			<speciesReference species="M_cpd15794_c" stoichiometry="0.006134303" constant="true"/>
			<speciesReference species="M_cpd00264_c" stoichiometry="0.001783865" constant="true"/>
			<speciesReference species="M_cpd00035_c" stoichiometry="0.246531424" constant="true"/>
			<speciesReference species="M_cpd00051_c" stoichiometry="0.11165773" constant="true"/>
			<speciesReference species="M_cpd00132_c" stoichiometry="0.065778564" constant="true"/>
			<speciesReference species="M_cpd00041_c" stoichiometry="0.192360842" constant="true"/>
			<speciesReference species="M_cpd00084_c" stoichiometry="0.026808911" constant="true"/>
			<speciesReference species="M_cpd00023_c" stoichiometry="0.23652645" constant="true"/>
			<speciesReference species="M_cpd00053_c" stoichiometry="0.082914156" constant="true"/>
			<speciesReference species="M_cpd00119_c" stoichiometry="0.048642972" constant="true"/>
			<speciesReference species="M_cpd00033_c" stoichiometry="0.290752308" constant="true"/>
			<speciesReference species="M_cpd00322_c" stoichiometry="0.149577138" constant="true"/>
			<speciesReference species="M_cpd00107_c" stoichiometry="0.153059532" constant="true"/>
			<speciesReference species="M_cpd00039_c" stoichiometry="0.13819026" constant="true"/>
			<speciesReference species="M_cpd00060_c" stoichiometry="0.069979548" constant="true"/>
			<speciesReference species="M_cpd00066_c" stoichiometry="0.116024543" constant="true"/>
			<speciesReference species="M_cpd00129_c" stoichiometry="0.107788403" constant="true"/>
			<speciesReference species="M_cpd00054_c" stoichiometry="0.138964126" constant="true"/>
			<speciesReference species="M_cpd00161_c" stoichiometry="0.16444641" constant="true"/>
			<speciesReference species="M_cpd00065_c" stoichiometry="0.039798795" constant="true"/>
			<speciesReference species="M_cpd00069_c" stoichiometry="0.077386546" constant="true"/>
			<speciesReference species="M_cpd00156_c" stoichiometry="0.201094467" constant="true"/>
			<speciesReference species="M_cpd03847_c" stoichiometry="0.009949699" constant="true"/>
			<speciesReference species="M_cpd00214_c" stoichiometry="0.16969764" constant="true"/>
			<speciesReference species="M_cpd01080_c" stoichiometry="0.000552761" constant="true"/>
			<speciesReference species="M_cpd15557_c" stoichiometry="0.007738655" constant="true"/>
			<speciesReference species="M_cpd15695_c" stoichiometry="0.067436847" constant="true"/>
			<speciesReference species="M_cpd15723_c" stoichiometry="0.017135592" constant="true"/>
			<speciesReference species="M_cpd00002_c" stoichiometry="0.002763805" constant="true"/>
			<speciesReference species="M_cpd00003_c" stoichiometry="0.001105522" constant="true"/>
			<speciesReference species="M_cpd00006_c" stoichiometry="0.000552761" constant="true"/>
			<speciesReference species="M_cpd00220_c" stoichiometry="3.31657E-08" constant="true"/>
			<speciesReference species="M_cpd00015_c" stoichiometry="0.000121607" constant="true"/>
			<speciesReference species="M_cpd15665_c" stoichiometry="0.029296335" constant="true"/>
			<speciesReference species="M_cpd15432_c" stoichiometry="0.001105522" constant="true"/>
			<speciesReference species="M_cpd00062_c" stoichiometry="0.027638052" constant="true"/>
			<speciesReference species="M_cpd00052_c" stoichiometry="0.025979769" constant="true"/>
			<speciesReference species="M_cpd00038_c" stoichiometry="0.025979769" constant="true"/>
			<speciesReference species="M_cpd00115_c" stoichiometry="0.001160798" constant="true"/>
			<speciesReference species="M_cpd29833_c" stoichiometry="0.001160798" constant="true"/>
			<speciesReference species="M_cpd00356_c" stoichiometry="0.001105522" constant="true"/>
			<speciesReference species="M_cpd00241_c" stoichiometry="0.001105522" constant="true"/>
			<speciesReference species="M_cpd00058_c" stoichiometry="0.00552761" constant="true"/>
			<speciesReference species="M_cpd00254_c" stoichiometry="0.038693273" constant="true"/>
			<speciesReference species="M_cpd10515_c" stoichiometry="0.00326129" constant="true"/>
			<speciesReference species="M_cpd00149_c" stoichiometry="0.000552761" constant="true"/>
			<speciesReference species="M_cpd00063_c" stoichiometry="0.00552761" constant="true"/>
			<speciesReference species="M_cpd00027_c" stoichiometry="0.023215964" constant="true"/>
			<speciesReference species="M_cpd00751_c" stoichiometry="0.004145708" constant="true"/>
			<speciesReference species="M_cpd00121_c" stoichiometry="0.001160798" constant="true"/>
			<speciesReference species="M_cpd00396_c" stoichiometry="0.023879277" constant="true"/>
			<speciesReference species="M_cpd00276_c" stoichiometry="0.022939583" constant="true"/>
			<speciesReference species="M_cpd17043_c" stoichiometry="1" constant="true"/>
			<speciesReference species="M_cpd00016_c" stoichiometry="0.001783865" constant="true"/>
			<speciesReference species="M_cpd00042_c" stoichiometry="0.001783865" constant="true"/>
			<speciesReference species="M_cpd15560_c" stoichiometry="0.001783865" constant="true"/>
			<speciesReference species="M_cpd00028_c" stoichiometry="0.001783865" constant="true"/>
			<speciesReference species="M_cpd17042_c" stoichiometry="1" constant="true"/>
			<speciesReference species="M_cpd00017_c" stoichiometry="0.001783865" constant="true"/>
			<speciesReference species="M_cpd00001_c" stoichiometry="20.47465979" constant="true"/>
			<speciesReference species="M_cpd10516_c" stoichiometry="0.001783865" constant="true"/>
			<speciesReference species="M_cpd17041_c" stoichiometry="1" constant="true"/>
		</listOfReactants>
		<listOfProducts>
			<speciesReference species="M_cpd01997_c" stoichiometry="0.001783865" constant="true"/>
			<speciesReference species="M_cpd03422_c" stoichiometry="0.001783865" constant="true"/>
			<speciesReference species="M_cpd00067_c" stoichiometry="0.002763805" constant="true"/>
			<speciesReference species="M_cpd12370_c" stoichiometry="0.001783865" constant="true"/>
			<speciesReference species="M_cpd00008_c" stoichiometry="0.002763805" constant="true"/>
			<speciesReference species="M_cpd00004_c" stoichiometry="0.001105522" constant="true"/>
			<speciesReference species="M_cpd00005_c" stoichiometry="0.000552761" constant="true"/>
			<speciesReference species="M_cpd00012_c" stoichiometry="0.01603007" constant="true"/>
			<speciesReference species="M_cpd00010_c" stoichiometry="0.000121607" constant="true"/>
			<speciesReference species="M_cpd00009_c" stoichiometry="0.030401857" constant="true"/>
			<speciesReference species="M_cpd11416_c" stoichiometry="1" constant="true"/>
			<speciesReference species="M_cpd15666_c" stoichiometry="0.029296335" constant="true"/>
		</listOfProducts>
	</reaction>

	<reaction metaid="R_Formaldehyde_Symport" id="R_Formaldehyde_Symport" name="0.0" reversible="false" fast="false" fbc:lowerFluxBound="irr_lb" fbc:upperFluxBound="irr_ub">
		<listOfReactants>
			<speciesReference species="M_cpd00055_e" stoichiometry="1.0" constant="true"/>
			<speciesReference species="M_cpd00067_e" stoichiometry="1.0" constant="true"/>
		</listOfReactants>
		<listOfProducts>
			<speciesReference species="M_cpd00055_c" stoichiometry="1.0" constant="true"/>
			<speciesReference species="M_cpd00067_c" stoichiometry="1.0" constant="true"/>
		</listOfProducts>
	</reaction>

	<reaction metaid="R_fuc_rhamnose" id="R_fuc_rhamnose" name="fuc_rhamnose" reversible="false" fast="false" fbc:lowerFluxBound="irr_lb" fbc:upperFluxBound="irr_ub">
		<listOfReactants>
			<speciesReference species="M_cpd00751_c" stoichiometry="1" constant="true"/>
		</listOfReactants>
		<listOfProducts>
			<speciesReference species="M_cpd00396_c" stoichiometry="1" constant="true"/>
		</listOfProducts>
	</reaction>

	<reaction metaid="R_glyp_fuc" id="R_glyp_fuc" name="glyp_fuc" reversible="false" fast="false" fbc:lowerFluxBound="irr_lb" fbc:upperFluxBound="irr_ub">
		<listOfReactants>
			<speciesReference species="M_cpd00095_c" stoichiometry="1" constant="true"/>
		</listOfReactants>
		<listOfProducts>
			<speciesReference species="M_cpd00751_c" stoichiometry="1" constant="true"/>
		</listOfProducts>
	</reaction>

	<reaction metaid="R_PQQ_i" id="R_PQQ_i" name="0.0" reversible="false" fast="false" fbc:lowerFluxBound="irr_lb" fbc:upperFluxBound="irr_ub">
		<listOfReactants>
			<speciesReference species="M_cpd23263_e" stoichiometry="1.0" constant="true"/>
		</listOfReactants>
		<listOfProducts>
			<speciesReference species="M_cpd23263_c" stoichiometry="1.0" constant="true"/>
		</listOfProducts>
	</reaction>

	<reaction metaid="R_PQQH2_t" id="R_PQQH2_t" name="0.0" reversible="true" fast="false" fbc:lowerFluxBound="rev_lb" fbc:upperFluxBound="rev_ub">
		<listOfReactants>
			<speciesReference species="M_cpd15560_c" stoichiometry="1.0" constant="true"/>
		</listOfReactants>
	</reaction>

	<reaction metaid="R_Red_F420_t" id="R_Red_F420_t" name="0.0" reversible="true" fast="false" fbc:lowerFluxBound="rev_lb" fbc:upperFluxBound="rev_ub">
		<listOfReactants>
			<speciesReference species="M_cpd00986_c" stoichiometry="1.0" constant="true"/>
		</listOfReactants>
	</reaction>

	<reaction metaid="R_rxn00006_c0" id="R_rxn00006_c0" name="hydrogen-peroxide:hydrogen-peroxide oxidoreductase" reversible="false" fast="false" fbc:lowerFluxBound="irr_lb" fbc:upperFluxBound="irr_ub">
		<listOfReactants>
			<speciesReference species="M_cpd00025_c" stoichiometry="2.0" constant="true"/>
		</listOfReactants>
		<listOfProducts>
			<speciesReference species="M_cpd00007_c" stoichiometry="1.0" constant="true"/>
			<speciesReference species="M_cpd00001_c" stoichiometry="2.0" constant="true"/>
		</listOfProducts>
	</reaction>

	<reaction metaid="R_rxn00011_c0" id="R_rxn00011_c0" name="pyruvate:thiamin diphosphate acetaldehydetransferase (decarboxylating)" reversible="false" fast="false" fbc:lowerFluxBound="irr_lb" fbc:upperFluxBound="irr_ub">
		<listOfReactants>
			<speciesReference species="M_cpd00067_c" stoichiometry="1.000000" constant="true"/>
			<speciesReference species="M_cpd00020_c" stoichiometry="1.000000" constant="true"/>
			<speciesReference species="M_cpd00056_c" stoichiometry="1.000000" constant="true"/>
		</listOfReactants>
		<listOfProducts>
			<speciesReference species="M_cpd03049_c" stoichiometry="1.000000" constant="true"/>
			<speciesReference species="M_cpd00011_c" stoichiometry="1.000000" constant="true"/>
		</listOfProducts>
		<fbc:geneProductAssociation>
			<fbc:or>
				<fbc:and>
					<fbc:geneProductRef fbc:geneProduct="peg1620"/>
					<fbc:geneProductRef fbc:geneProduct="peg1621"/>
				</fbc:and>
				<fbc:geneProductRef fbc:geneProduct="peg3875"/>
			</fbc:or>
		</fbc:geneProductAssociation>
	</reaction>

	<reaction metaid="R_rxn00012_c0" id="R_rxn00012_c0" name="sucrose:sucrose 1'-beta-D-fructosyltransferase" reversible="true" fast="false" fbc:lowerFluxBound="rev_lb" fbc:upperFluxBound="rev_ub">
		<listOfReactants>
			<speciesReference species="M_cpd00076_c" stoichiometry="2.000000" constant="true"/>
		</listOfReactants>
		<listOfProducts>
			<speciesReference species="M_cpd00027_c" stoichiometry="1.000000" constant="true"/>
			<speciesReference species="M_cpd02298_c" stoichiometry="1.000000" constant="true"/>
		</listOfProducts>
		<fbc:geneProductAssociation>
			<fbc:geneProductRef fbc:geneProduct="peg2769"/>
		</fbc:geneProductAssociation>
	</reaction>

	<reaction metaid="R_rxn00020_c0" id="R_rxn00020_c0" name="cellobiose glucohydrolase" reversible="false" fast="false" fbc:lowerFluxBound="irr_lb" fbc:upperFluxBound="irr_ub">
		<listOfReactants>
			<speciesReference species="M_cpd00001_c" stoichiometry="1.000000" constant="true"/>
			<speciesReference species="M_cpd00158_c" stoichiometry="1.000000" constant="true"/>
		</listOfReactants>
		<listOfProducts>
			<speciesReference species="M_cpd00190_c" stoichiometry="2.000000" constant="true"/>
		</listOfProducts>
		<fbc:geneProductAssociation>
			<fbc:geneProductRef fbc:geneProduct="peg3325"/>
		</fbc:geneProductAssociation>
	</reaction>

	<reaction metaid="R_rxn00029_c0" id="R_rxn00029_c0" name="5-aminolevulinate hydro-lyase (adding 5-aminolevulinate and cyclizing; porphobilinogen-forming)" reversible="false" fast="false" fbc:lowerFluxBound="irr_lb" fbc:upperFluxBound="irr_ub">
		<listOfReactants>
			<speciesReference species="M_cpd00338_c" stoichiometry="2.000000" constant="true"/>
		</listOfReactants>
		<listOfProducts>
			<speciesReference species="M_cpd00067_c" stoichiometry="1.000000" constant="true"/>
			<speciesReference species="M_cpd00001_c" stoichiometry="2.000000" constant="true"/>
			<speciesReference species="M_cpd00689_c" stoichiometry="1.000000" constant="true"/>
		</listOfProducts>
		<fbc:geneProductAssociation>
			<fbc:geneProductRef fbc:geneProduct="peg1766"/>
		</fbc:geneProductAssociation>
	</reaction>

	<reaction metaid="R_rxn00048_c0" id="R_rxn00048_c0" name="6,7-Dimethyl-8-(1-D-ribityl)lumazine:6,7-dimethyl-8-(1-D-ribityl)lumazine 2,3-butanediyltransferase" reversible="false" fast="false" fbc:lowerFluxBound="irr_lb" fbc:upperFluxBound="irr_ub">
		<listOfReactants>
			<speciesReference species="M_cpd00067_c" stoichiometry="1.000000" constant="true"/>
			<speciesReference species="M_cpd02656_c" stoichiometry="2.000000" constant="true"/>
		</listOfReactants>
		<listOfProducts>
			<speciesReference species="M_cpd00220_c" stoichiometry="1.000000" constant="true"/>
			<speciesReference species="M_cpd02882_c" stoichiometry="1.000000" constant="true"/>
		</listOfProducts>
		<fbc:geneProductAssociation>
			<fbc:geneProductRef fbc:geneProduct="peg3614"/>
		</fbc:geneProductAssociation>
	</reaction>

	<reaction metaid="R_rxn00055_c0" id="R_rxn00055_c0" name="S-adenosyl-L-methionine:S-adenosyl-L-methionine 3-amino-3-carboxypropyltransferase" reversible="true" fast="false" fbc:lowerFluxBound="rev_lb" fbc:upperFluxBound="rev_ub">
		<listOfReactants>
			<speciesReference species="M_cpd00017_c" stoichiometry="3.000000" constant="true"/>
		</listOfReactants>
		<listOfProducts>
			<speciesReference species="M_cpd00067_c" stoichiometry="4.000000" constant="true"/>
			<speciesReference species="M_cpd00147_c" stoichiometry="3.000000" constant="true"/>
			<speciesReference species="M_cpd03158_c" stoichiometry="1.000000" constant="true"/>
		</listOfProducts>
		<fbc:geneProductAssociation>
			<fbc:geneProductRef fbc:geneProduct="peg1491"/>
		</fbc:geneProductAssociation>
	</reaction>

	<reaction metaid="R_rxn00056_c0" id="R_rxn00056_c0" name="Fe(II):oxygen oxidoreductase" reversible="false" fast="false" fbc:lowerFluxBound="irr_lb" fbc:upperFluxBound="irr_ub">
		<listOfReactants>
			<speciesReference species="M_cpd00001_c" stoichiometry="2.000000" constant="true"/>
			<speciesReference species="M_cpd10516_c" stoichiometry="4.000000" constant="true"/>
		</listOfReactants>
		<listOfProducts>
			<speciesReference species="M_cpd00067_c" stoichiometry="4.000000" constant="true"/>
			<speciesReference species="M_cpd00007_c" stoichiometry="1.000000" constant="true"/>
			<speciesReference species="M_cpd10515_c" stoichiometry="4.000000" constant="true"/>
		</listOfProducts>
		<fbc:geneProductAssociation>
			<fbc:geneProductRef fbc:geneProduct="Unknown"/>
		</fbc:geneProductAssociation>
	</reaction>

	<reaction metaid="R_rxn00058_c0" id="R_rxn00058_c0" name="Ferrocytochrome-c:oxygen oxidoreductase" reversible="false" fast="false" fbc:lowerFluxBound="irr_lb" fbc:upperFluxBound="irr_ub">
		<listOfReactants>
			<speciesReference species="M_cpd00067_c" stoichiometry="4.000000" constant="true"/>
			<speciesReference species="M_cpd00007_c" stoichiometry="1.000000" constant="true"/>
			<speciesReference species="M_cpd00110_c" stoichiometry="4.000000" constant="true"/>
		</listOfReactants>
		<listOfProducts>
			<speciesReference species="M_cpd00001_c" stoichiometry="2.000000" constant="true"/>
			<speciesReference species="M_cpd00109_c" stoichiometry="4.000000" constant="true"/>
		</listOfProducts>
		<fbc:geneProductAssociation>
			<fbc:or>
				<fbc:geneProductRef fbc:geneProduct="peg2670"/>
				<fbc:geneProductRef fbc:geneProduct="peg2671"/>
				<fbc:and>
					<fbc:geneProductRef fbc:geneProduct="peg2674"/>
					<fbc:geneProductRef fbc:geneProduct="peg2762"/>
					<fbc:geneProductRef fbc:geneProduct="peg2761"/>
				</fbc:and>
			</fbc:or>
		</fbc:geneProductAssociation>
	</reaction>

	<reaction metaid="R_rxn00060_c0" id="R_rxn00060_c0" name="porphobilinogen:(4-[2-carboxyethyl]-3-[carboxymethyl]pyrrol-2-yl)methyltransferase (hydrolysing)" reversible="false" fast="false" fbc:lowerFluxBound="irr_lb" fbc:upperFluxBound="irr_ub">
		<listOfReactants>
			<speciesReference species="M_cpd00001_c" stoichiometry="1.000000" constant="true"/>
			<speciesReference species="M_cpd00689_c" stoichiometry="4.000000" constant="true"/>
		</listOfReactants>
		<listOfProducts>
			<speciesReference species="M_cpd00013_c" stoichiometry="4.000000" constant="true"/>
			<speciesReference species="M_cpd00755_c" stoichiometry="1.000000" constant="true"/>
		</listOfProducts>
		<fbc:geneProductAssociation>
			<fbc:geneProductRef fbc:geneProduct="peg1651"/>
		</fbc:geneProductAssociation>
	</reaction>

	<reaction metaid="R_rxn00062_c0" id="R_rxn00062_c0" name="ATP phosphohydrolase" reversible="false" fast="false" fbc:lowerFluxBound="irr_lb" fbc:upperFluxBound="irr_ub">
		<listOfReactants>
			<speciesReference species="M_cpd00002_c" stoichiometry="1.000000" constant="true"/>
			<speciesReference species="M_cpd00001_c" stoichiometry="1.000000" constant="true"/>
		</listOfReactants>
		<listOfProducts>
			<speciesReference species="M_cpd00067_c" stoichiometry="1.000000" constant="true"/>
			<speciesReference species="M_cpd00008_c" stoichiometry="1.000000" constant="true"/>
			<speciesReference species="M_cpd00009_c" stoichiometry="1.000000" constant="true"/>
		</listOfProducts>
		<fbc:geneProductAssociation>
			<fbc:or>
				<fbc:geneProductRef fbc:geneProduct="peg383"/>
				<fbc:geneProductRef fbc:geneProduct="peg2140"/>
			</fbc:or>
		</fbc:geneProductAssociation>
	</reaction>

	<reaction metaid="R_rxn00065_c0" id="R_rxn00065_c0" name="ATP diphosphate-lyase (cyclizing; 3',5'-cyclic-AMP-forming)" reversible="false" fast="false" fbc:lowerFluxBound="irr_lb" fbc:upperFluxBound="irr_ub">
		<listOfReactants>
			<speciesReference species="M_cpd00002_c" stoichiometry="1.000000" constant="true"/>
		</listOfReactants>
		<listOfProducts>
			<speciesReference species="M_cpd00012_c" stoichiometry="1.000000" constant="true"/>
			<speciesReference species="M_cpd00067_c" stoichiometry="1.000000" constant="true"/>
			<speciesReference species="M_cpd00446_c" stoichiometry="1.000000" constant="true"/>
		</listOfProducts>
		<fbc:geneProductAssociation>
			<fbc:or>
				<fbc:and>
					<fbc:geneProductRef fbc:geneProduct="peg1649"/>
					<fbc:geneProductRef fbc:geneProduct="peg3603"/>
					<fbc:geneProductRef fbc:geneProduct="peg1141"/>
				</fbc:and>
				<fbc:and>
					<fbc:geneProductRef fbc:geneProduct="peg1649"/>
					<fbc:geneProductRef fbc:geneProduct="peg3603"/>
					<fbc:geneProductRef fbc:geneProduct="peg1141"/>
				</fbc:and>
			</fbc:or>
		</fbc:geneProductAssociation>
	</reaction>

	<reaction metaid="R_rxn00077_c0" id="R_rxn00077_c0" name="ATP:NAD+ 2'-phosphotransferase" reversible="true" fast="false" fbc:lowerFluxBound="rev_lb" fbc:upperFluxBound="rev_ub">
		<listOfReactants>
			<speciesReference species="M_cpd00002_c" stoichiometry="1.000000" constant="true"/>
			<speciesReference species="M_cpd00003_c" stoichiometry="1.000000" constant="true"/>
		</listOfReactants>
		<listOfProducts>
			<speciesReference species="M_cpd00067_c" stoichiometry="1.000000" constant="true"/>
			<speciesReference species="M_cpd00008_c" stoichiometry="1.000000" constant="true"/>
			<speciesReference species="M_cpd00006_c" stoichiometry="1.000000" constant="true"/>
		</listOfProducts>
		<fbc:geneProductAssociation>
			<fbc:geneProductRef fbc:geneProduct="peg2695"/>
		</fbc:geneProductAssociation>
	</reaction>

	<reaction metaid="R_rxn00083_c0" id="R_rxn00083_c0" name="NADPH:NAD+ oxidoreductase" reversible="true" fast="false" fbc:lowerFluxBound="rev_lb" fbc:upperFluxBound="rev_ub">
		<listOfReactants>
			<speciesReference species="M_cpd00003_c" stoichiometry="1.000000" constant="true"/>
			<speciesReference species="M_cpd00005_c" stoichiometry="1.000000" constant="true"/>
		</listOfReactants>
		<listOfProducts>
			<speciesReference species="M_cpd00004_c" stoichiometry="1.000000" constant="true"/>
			<speciesReference species="M_cpd00006_c" stoichiometry="1.000000" constant="true"/>
		</listOfProducts>
		<fbc:geneProductAssociation>
			<fbc:or>
				<fbc:geneProductRef fbc:geneProduct="peg3435"/>
				<fbc:geneProductRef fbc:geneProduct="peg3434"/>
			</fbc:or>
		</fbc:geneProductAssociation>
	</reaction>

	<reaction metaid="R_rxn00086_c0" id="R_rxn00086_c0" name="glutathione:NADP+ oxidoreductase" reversible="true" fast="false" fbc:lowerFluxBound="rev_lb" fbc:upperFluxBound="rev_ub">
		<listOfReactants>
			<speciesReference species="M_cpd00042_c" stoichiometry="2.000000" constant="true"/>
			<speciesReference species="M_cpd00006_c" stoichiometry="1.000000" constant="true"/>
		</listOfReactants>
		<listOfProducts>
			<speciesReference species="M_cpd00067_c" stoichiometry="1.000000" constant="true"/>
			<speciesReference species="M_cpd00005_c" stoichiometry="1.000000" constant="true"/>
			<speciesReference species="M_cpd00111_c" stoichiometry="1.000000" constant="true"/>
		</listOfProducts>
		<fbc:geneProductAssociation>
			<fbc:geneProductRef fbc:geneProduct="peg3496"/>
		</fbc:geneProductAssociation>
	</reaction>

	<reaction metaid="R_rxn00095_c0" id="R_rxn00095_c0" name="P1,P4-bis(5'-adenosyl)-tetraphosphate nucleotidebisphosphohydrolase" reversible="false" fast="false" fbc:lowerFluxBound="irr_lb" fbc:upperFluxBound="irr_ub">
		<listOfReactants>
			<speciesReference species="M_cpd00001_c" stoichiometry="1.000000" constant="true"/>
			<speciesReference species="M_cpd00924_c" stoichiometry="1.000000" constant="true"/>
		</listOfReactants>
		<listOfProducts>
			<speciesReference species="M_cpd00008_c" stoichiometry="2.000000" constant="true"/>
		</listOfProducts>
		<fbc:geneProductAssociation>
			<fbc:or>
				<fbc:geneProductRef fbc:geneProduct="peg144"/>
				<fbc:geneProductRef fbc:geneProduct="peg1263"/>
			</fbc:or>
		</fbc:geneProductAssociation>
	</reaction>

	<reaction metaid="R_rxn00097_c0" id="R_rxn00097_c0" name="ATP:AMP phosphotransferase" reversible="true" fast="false" fbc:lowerFluxBound="rev_lb" fbc:upperFluxBound="rev_ub">
		<listOfReactants>
			<speciesReference species="M_cpd00067_c" stoichiometry="1.000000" constant="true"/>
			<speciesReference species="M_cpd00002_c" stoichiometry="1.000000" constant="true"/>
			<speciesReference species="M_cpd00018_c" stoichiometry="1.000000" constant="true"/>
		</listOfReactants>
		<listOfProducts>
			<speciesReference species="M_cpd00008_c" stoichiometry="2.000000" constant="true"/>
		</listOfProducts>
		<fbc:geneProductAssociation>
			<fbc:geneProductRef fbc:geneProduct="peg2379"/>
		</fbc:geneProductAssociation>
	</reaction>

	<reaction metaid="R_rxn00100_c0" id="R_rxn00100_c0" name="ATP:dephospho-CoA 3'-phosphotransferase" reversible="false" fast="false" fbc:lowerFluxBound="irr_lb" fbc:upperFluxBound="irr_ub">
		<listOfReactants>
			<speciesReference species="M_cpd00002_c" stoichiometry="1.000000" constant="true"/>
			<speciesReference species="M_cpd00655_c" stoichiometry="1.000000" constant="true"/>
		</listOfReactants>
		<listOfProducts>
			<speciesReference species="M_cpd00067_c" stoichiometry="1.000000" constant="true"/>
			<speciesReference species="M_cpd00008_c" stoichiometry="1.000000" constant="true"/>
			<speciesReference species="M_cpd00010_c" stoichiometry="1.000000" constant="true"/>
		</listOfProducts>
		<fbc:geneProductAssociation>
			<fbc:geneProductRef fbc:geneProduct="peg1745"/>
		</fbc:geneProductAssociation>
	</reaction>

	<reaction metaid="R_rxn00101_c0" id="R_rxn00101_c0" name="Urea amidohydrolase" reversible="false" fast="false" fbc:lowerFluxBound="irr_lb" fbc:upperFluxBound="irr_ub">
		<listOfReactants>
			<speciesReference species="M_cpd00067_c" stoichiometry="2.000000" constant="true"/>
			<speciesReference species="M_cpd00001_c" stoichiometry="1.000000" constant="true"/>
			<speciesReference species="M_cpd00073_c" stoichiometry="1.000000" constant="true"/>
		</listOfReactants>
		<listOfProducts>
			<speciesReference species="M_cpd00011_c" stoichiometry="1.000000" constant="true"/>
			<speciesReference species="M_cpd00013_c" stoichiometry="2.000000" constant="true"/>
		</listOfProducts>
		<fbc:geneProductAssociation>
			<fbc:geneProductRef fbc:geneProduct="peg2689"/>
		</fbc:geneProductAssociation>
	</reaction>

	<reaction metaid="R_rxn00102_c0" id="R_rxn00102_c0" name="0.0" reversible="true" fast="false" fbc:lowerFluxBound="rev_lb" fbc:upperFluxBound="rev_ub">
		<listOfReactants>
			<speciesReference species="M_cpd00242_c" stoichiometry="1.0" constant="true"/>
		</listOfReactants>
		<listOfProducts>
			<speciesReference species="M_cpd00001_c" stoichiometry="1.0" constant="true"/>
			<speciesReference species="M_cpd00011_c" stoichiometry="1.0" constant="true"/>
		</listOfProducts>
	</reaction>

	<reaction metaid="R_rxn00105_c0" id="R_rxn00105_c0" name="ATP:nicotinamide-nucleotide adenylyltransferase" reversible="true" fast="false" fbc:lowerFluxBound="rev_lb" fbc:upperFluxBound="rev_ub">
		<listOfReactants>
			<speciesReference species="M_cpd00002_c" stoichiometry="1.000000" constant="true"/>
			<speciesReference species="M_cpd00355_c" stoichiometry="1.000000" constant="true"/>
		</listOfReactants>
		<listOfProducts>
			<speciesReference species="M_cpd00012_c" stoichiometry="1.000000" constant="true"/>
			<speciesReference species="M_cpd00003_c" stoichiometry="1.000000" constant="true"/>
		</listOfProducts>
		<fbc:geneProductAssociation>
			<fbc:or>
				<fbc:and>
					<fbc:geneProductRef fbc:geneProduct="peg1086"/>
					<fbc:geneProductRef fbc:geneProduct="peg1104"/>
				</fbc:and>
				<fbc:geneProductRef fbc:geneProduct="peg3540"/>
			</fbc:or>
		</fbc:geneProductAssociation>
	</reaction>

	<reaction metaid="R_rxn00109_c0" id="R_rxn00109_c0" name="ammonia:NAD+ oxidoreductase" reversible="true" fast="false" fbc:lowerFluxBound="rev_lb" fbc:upperFluxBound="rev_ub">
		<listOfReactants>
			<speciesReference species="M_cpd00001_c" stoichiometry="1.000000" constant="true"/>
			<speciesReference species="M_cpd00003_c" stoichiometry="1.000000" constant="true"/>
			<speciesReference species="M_cpd00013_c" stoichiometry="1.000000" constant="true"/>
		</listOfReactants>
		<listOfProducts>
			<speciesReference species="M_cpd00067_c" stoichiometry="2.000000" constant="true"/>
			<speciesReference species="M_cpd00004_c" stoichiometry="1.000000" constant="true"/>
			<speciesReference species="M_cpd00165_c" stoichiometry="1.000000" constant="true"/>
		</listOfProducts>
		<fbc:geneProductAssociation>
			<fbc:geneProductRef fbc:geneProduct="peg1240"/>
		</fbc:geneProductAssociation>
	</reaction>

	<reaction metaid="R_rxn00113_c0" id="R_rxn00113_c0" name="Carbon-dioxide:ammonia ligase (ADP-forming,carbamate-phosphorylating)" reversible="true" fast="false" fbc:lowerFluxBound="rev_lb" fbc:upperFluxBound="rev_ub">
		<listOfReactants>
			<speciesReference species="M_cpd00002_c" stoichiometry="2.000000" constant="true"/>
			<speciesReference species="M_cpd00001_c" stoichiometry="1.000000" constant="true"/>
			<speciesReference species="M_cpd00011_c" stoichiometry="1.000000" constant="true"/>
			<speciesReference species="M_cpd00013_c" stoichiometry="1.000000" constant="true"/>
		</listOfReactants>
		<listOfProducts>
			<speciesReference species="M_cpd00067_c" stoichiometry="3.000000" constant="true"/>
			<speciesReference species="M_cpd00008_c" stoichiometry="2.000000" constant="true"/>
			<speciesReference species="M_cpd00009_c" stoichiometry="1.000000" constant="true"/>
			<speciesReference species="M_cpd00146_c" stoichiometry="1.000000" constant="true"/>
		</listOfProducts>
		<fbc:geneProductAssociation>
			<fbc:geneProductRef fbc:geneProduct="peg3361"/>
		</fbc:geneProductAssociation>
	</reaction>

	<reaction metaid="R_rxn00117_c0" id="R_rxn00117_c0" name="ATP:UDP phosphotransferase" reversible="true" fast="false" fbc:lowerFluxBound="rev_lb" fbc:upperFluxBound="rev_ub">
		<listOfReactants>
			<speciesReference species="M_cpd00002_c" stoichiometry="1.000000" constant="true"/>
			<speciesReference species="M_cpd00014_c" stoichiometry="1.000000" constant="true"/>
		</listOfReactants>
		<listOfProducts>
			<speciesReference species="M_cpd00008_c" stoichiometry="1.000000" constant="true"/>
			<speciesReference species="M_cpd00062_c" stoichiometry="1.000000" constant="true"/>
		</listOfProducts>
		<fbc:geneProductAssociation>
			<fbc:geneProductRef fbc:geneProduct="peg1926"/>
		</fbc:geneProductAssociation>
	</reaction>

	<reaction metaid="R_rxn00119_c0" id="R_rxn00119_c0" name="ATP:UMP phosphotransferase" reversible="true" fast="false" fbc:lowerFluxBound="rev_lb" fbc:upperFluxBound="rev_ub">
		<listOfReactants>
			<speciesReference species="M_cpd00067_c" stoichiometry="1.000000" constant="true"/>
			<speciesReference species="M_cpd00002_c" stoichiometry="1.000000" constant="true"/>
			<speciesReference species="M_cpd00091_c" stoichiometry="1.000000" constant="true"/>
		</listOfReactants>
		<listOfProducts>
			<speciesReference species="M_cpd00008_c" stoichiometry="1.000000" constant="true"/>
			<speciesReference species="M_cpd00014_c" stoichiometry="1.000000" constant="true"/>
		</listOfProducts>
		<fbc:geneProductAssociation>
			<fbc:or>
[truncated: 1,109,671 more chars]
